# Supplementary material for: Integrated single-cell transcriptomics and spatial metabolomics unveil cellular differentiation and ginsenosides biosynthesis in Panax root tips
Source: Hortic Res. 2025 Jul 31;12(11):uhaf202. doi: 10.1093/hr/uhaf202 (PMC12574545; doi:10.1093/hr/uhaf202)
Supplement: Web_Material_uhaf202 [file web_material_uhaf202.zip › Supplementary Table.xlsx]

## Sheet: Table S1
Table S1. Statistics of scRNA-seq datasets for PN, PG, and PQ
Species	Estimated number of cells	Number of reads	Raw Bases(G)	Mean reads/cell	Median genes/cell	Median UMI/cell	Total genes detected	Q30 bases in RNA read	Q20 bases in UMI	Reads.Mapped.to.Genome
PN	6036	581433269	158.97	96327	5724	8380	31775	0.872	0.934	0.855
PG	7424	513133065	153.94	69118	1378	2043	30135	0.891	0.936	0.771
PQ	12837	527195355	158.16	41068	3481	7782	31365	0.904	0.948	0.754

## Sheet: Table S2
Table S2. Statistics of bulk RNA-seq data for PN, PG, and PQ
Species	Raw reads	Raw bases	Clean reads	Clean bases	Q20	Q30	GC content
PN	135805778	20.37G	135606114	20.34G	0.9603	0.8986	0.4317
PG	138639460	20.80G	132448936	19.87G	0.9722	0.9238	0.4272
PQ	141327070	21.20G	135648278	20.35G	0.9717	0.9226	0.4295

## Sheet: Table S3
Table S3. List of cluster-specific marker genes identified in each cluster
gene symbol	p_val	avg_log2FC	pct.1	pct.2	p_val_adj	cluster	gene ID
AT4G01130	0	0.380897	0.31	0.023	0	0	Chr7.135
AT3G28040	0	0.411334	0.267	0.035	0	0	Chr12.4732
AT4G33820	0	0.334059	0.35	0.051	0	0	Chr7.7475
ANK3	0	0.313013	0.292	0.056	0	0	Chr3.8463
TPRP-F1	0	0.46903	0.334	0.056	0	0	Chr4.278
LE	0	0.81859	0.417	0.056	0	0	Chr3.10285
GGP5	0	0.446618	0.345	0.063	0	0	Chr1.9202
PnChr3-8575	0	0.256046	0.304	0.067	0	0	Chr3.8575
CNGC2	0	0.332419	0.325	0.067	0	0	Chr3.8820
GLO1	0	0.251942	0.338	0.083	0	0	Chr1.658
DTX51	0	0.36388	0.325	0.085	0	0	Chr4.8157
AT5G41620	0	0.289048	0.342	0.087	0	0	Chr6.8276
AT4G12490	0	0.834887	0.566	0.088	0	0	Chr4.277
MIZ1	0	0.361583	0.389	0.09	0	0	Chr9.5918
NIK3	0	0.283028	0.39	0.098	0	0	Chr11.7091
ASPG1	0	0.849456	0.39	0.1	0	0	Chr2.151
PDLP6	4.05e-267	0.31654	0.338	0.103	1.31e-262	0	Chr12.6568
RFS1	1.3e-299	0.361099	0.354	0.104	4.19e-295	0	Chr5.997
PAE12	0	0.265801	0.376	0.107	0	0	Chr7.7156
PAP23	0	0.256602	0.371	0.112	0	0	Chr12.5575
PnChr7-1179	0	1.00615	0.451	0.113	0	0	Chr7.1179
CSLG3	2.12e-304	0.378072	0.361	0.114	6.84e-300	0	Chr4.114
PHOT1	0	0.611438	0.448	0.116	0	0	Chr5.8137
RBCS	2.26e-262	0.275539	0.354	0.117	7.3e-258	0	Chr1.9283
SOP3	0	0.297053	0.377	0.117	0	0	Chr2.2253
PnChr6-576	0	0.278054	0.411	0.118	0	0	Chr6.576
GALS2	0	0.39547	0.43	0.119	0	0	Chr5.7098
F3H-3	0	0.370609	0.384	0.121	0	0	Chr5.5791
CBSX5	7.56e-277	0.27204	0.377	0.123	2.44e-272	0	Chr9.7836
AT3G01520	2.64e-278	0.324275	0.389	0.126	8.51e-274	0	Chr6.8465
SCP1	6.89e-195	0.256523	0.35	0.127	2.22e-190	0	Chr1.1152
BHLH93	0	0.376662	0.453	0.13	0	0	Chr3.9316
PnChr3-7582	3.55e-251	0.314915	0.383	0.132	1.15e-246	0	Chr3.7582
CXE13	1.16e-266	0.311438	0.379	0.133	3.76e-262	0	Chr8.1371
VPY	1.45e-293	0.253879	0.4	0.133	4.67e-289	0	Chr6.7710
PnChr3-8845	9.15e-186	0.317434	0.346	0.136	2.95e-181	0	Chr3.8845
BROX	2.85e-275	0.274586	0.403	0.136	9.2e-271	0	Chr3.8384
PMEU1	0	0.720854	0.607	0.136	0	0	Chr3.10484
GAI	6.44e-308	0.282973	0.413	0.137	2.08e-303	0	Chr3.8135
ACO1	0	0.447053	0.414	0.137	0	0	Chr4.8129
MIK1	0	0.484301	0.476	0.137	0	0	Chr6.8942
AT4G18596	0	0.915943	0.561	0.137	0	0	Chr2.7723
POX1	1.38e-273	0.332703	0.402	0.138	4.44e-269	0	Chr3.8944
PnChr9-7263	2.31e-261	0.394283	0.405	0.143	7.46e-257	0	Chr9.7263
TBL19	7.97e-273	0.415244	0.42	0.146	2.57e-268	0	Chr3.8959
PCAP1	1.68e-286	0.443385	0.43	0.146	5.41e-282	0	Chr10.5823
ALDH2C4	0	0.276172	0.441	0.146	0	0	Chr4.8250
AT2G24580	0	0.376542	0.455	0.149	0	0	Chr9.3948
PRE3	0	0.726122	0.539	0.152	0	0	Chr2.8619
PLT5	2.79e-125	0.387978	0.33	0.157	8.99e-121	0	Chr8.7182
LPAT5	0	0.299914	0.449	0.158	0	0	Chr1.1030
FAD2	4.59e-61	0.380171	0.279	0.16	1.48e-56	0	Chr9.5719
PnChr1-10366	8.94e-299	0.277234	0.456	0.16	2.88e-294	0	Chr1.10366
INVB	0	0.351147	0.491	0.16	0	0	Chr7.7952
PRE5	2.07e-230	0.47192	0.417	0.161	6.66e-226	0	Chr3.8738
PnChr5-367	7.12e-285	0.430293	0.448	0.161	2.3e-280	0	Chr5.367
UBP15	0	0.281972	0.469	0.161	0	0	Chr1.677
ROPGAP3	1.49e-303	0.253084	0.459	0.162	4.79e-299	0	Chr7.48
GLIP	1.23e-144	0.268529	0.35	0.163	3.96e-140	0	Chr3.10461
RGI3	0	0.30957	0.47	0.163	0	0	Chr5.1092
PnChr8-6598	0	0.692674	0.55	0.163	0	0	Chr8.6598
PnChr5-374	7.39e-283	0.612205	0.446	0.166	2.38e-278	0	Chr5.374
ABCC9	0	0.39469	0.534	0.167	0	0	Chr8.769
PnChr3-7891	1.92e-206	0.407092	0.402	0.168	6.19e-202	0	Chr3.7891
ATL2	2.41e-248	0.29904	0.43	0.17	7.76e-244	0	Chr5.8723
EXPA11	0	0.542168	0.555	0.171	0	0	Chr5.316
FLZ3	1.71e-222	0.3237	0.434	0.178	5.51e-218	0	Chr7.699
HAT7	4.62e-288	0.313216	0.486	0.178	1.49e-283	0	Chr3.8734
GSVIVT00026920001	0	0.604202	0.604	0.179	0	0	Chr10.6936
IQD14	0	0.445599	0.511	0.18	0	0	Chr11.5919
EARLI1	0	1.55967	0.562	0.186	0	0	Chr10.7244
PnChr1-10243	2.22e-106	0.631813	0.347	0.187	7.17e-102	0	Chr1.10243
PnChr5-9109	2.06e-264	0.426675	0.458	0.187	6.64e-260	0	Chr5.9109
BAMT	0	0.497876	0.549	0.187	0	0	Chr12.5473
MES10	0	0.94078	0.711	0.187	0	0	Chr2.8340
PnChr2-8394	0	0.353032	0.556	0.19	0	0	Chr2.8394
GAI	0	0.361719	0.538	0.191	0	0	Chr2.7421
AT5G10770	0	0.35125	0.518	0.193	0	0	Chr3.10113
AOP1.2	0	0.627557	0.623	0.193	0	0	Chr3.10287
SMR10	6.89e-250	0.304147	0.485	0.194	2.22e-245	0	Chr5.8186
ROMT	0	0.36747	0.551	0.194	0	0	Chr9.5431
PnChr3-8576	0	0.666139	0.574	0.194	0	0	Chr3.8576
SAT	0	0.334232	0.513	0.195	0	0	Chr11.6466
CSLC12	0	0.412993	0.55	0.195	0	0	Chr1.2148
RFS1	0	0.646512	0.608	0.196	0	0	Chr5.998
TOR1L4	7.5e-223	0.270532	0.459	0.197	2.42e-218	0	Chr3.9766
BXL7	4.66e-242	0.251159	0.461	0.197	1.5e-237	0	Chr9.3365
FUC95A	1.44e-303	0.377164	0.503	0.198	4.64e-299	0	Chr8.7034
HMGR2	0	0.421343	0.522	0.198	0	0	Chr3.8165
2024-10-03	0	1.20474	0.714	0.198	0	0	Chr1.7278
AAH2	1.93e-288	0.29491	0.506	0.201	6.22e-284	0	Chr5.7059
LRX2	0	0.293582	0.547	0.204	0	0	Chr5.59
YSL3	0	0.651166	0.686	0.205	0	0	Chr4.81
FAD2	1.41e-202	0.277608	0.469	0.207	4.54e-198	0	Chr9.5711
LNG2	5.41e-238	0.259353	0.498	0.207	1.74e-233	0	Chr2.8185
PGDH2	0	0.345179	0.534	0.207	0	0	Chr3.10496
CYP734A1	0	0.41443	0.626	0.21	0	0	Chr9.4632
PnChr9-6436	2.67e-187	0.296817	0.466	0.211	8.61e-183	0	Chr9.6436
FAAH	0	0.389938	0.552	0.211	0	0	Chr8.6914
OS07G0190000	0	0.498763	0.595	0.211	0	0	Chr3.8118
AT5G16730	1.15e-263	0.300491	0.508	0.215	3.7e-259	0	Chr1.130
PnChr1-827	9.56e-172	0.26446	0.459	0.216	3.08e-167	0	Chr1.827
SMT1	2.12e-291	0.33446	0.513	0.216	6.84e-287	0	Chr8.1321
UPB1	1.03e-275	0.643061	0.526	0.216	3.33e-271	0	Chr5.8790
AT1G60630	4.95e-286	0.291944	0.521	0.217	1.6e-281	0	Chr11.6514
FAD2	1.03e-114	0.33382	0.415	0.218	3.31e-110	0	Chr4.7512
BP10	0	0.43178	0.544	0.218	0	0	Chr1.9539
KAO2	0	0.826784	0.641	0.218	0	0	Chr7.770
DLO1	0	0.390098	0.559	0.219	0	0	Chr8.7148
AT1G09390	1.45e-221	0.261242	0.492	0.222	4.66e-217	0	Chr7.7068
REM4.1	0	0.696923	0.673	0.222	0	0	Chr12.7184
PnChr3-10481	1.38e-241	0.272053	0.524	0.223	4.45e-237	0	Chr3.10481
APF2	0	0.484302	0.578	0.223	0	0	Chr7.95
DRT100	0	0.446567	0.582	0.223	0	0	Chr12.378
INVA	0	1.01479	0.706	0.223	0	0	Chr10.7124
AT4G16563	0	0.542856	0.609	0.224	0	0	Chr5.7628
H6H	2.84e-197	0.285602	0.497	0.225	9.15e-193	0	Chr5.8844
PnChr8-7233	5.5e-09	0.466576	0.263	0.228	0.000177271	0	Chr8.7233
FAD2	1.39e-132	0.298665	0.441	0.228	4.47e-128	0	Chr4.7511
B'KAPPA	3.98e-245	0.261853	0.516	0.229	1.28e-240	0	Chr4.8289
PnChr6-8468	4.21e-167	0.263149	0.471	0.231	1.36e-162	0	Chr6.8468
PnChr5-7953	4.99e-236	0.342031	0.514	0.232	1.61e-231	0	Chr5.7953
HIPP32	2.42e-213	0.261942	0.502	0.233	7.79e-209	0	Chr8.4488
AOP1.2	1.18e-226	0.558738	0.537	0.234	3.81e-222	0	Chr2.9480
SMT2	1.14e-170	0.277233	0.472	0.236	3.67e-166	0	Chr8.7394
TUBB2	0	0.614871	0.688	0.237	0	0	Chr10.6982
PnChr7-7737	4.8e-153	0.255355	0.481	0.238	1.55e-148	0	Chr7.7737
PnChr6-8789	8.79e-251	0.267132	0.534	0.239	2.84e-246	0	Chr6.8789
GSVIVT00026920001	0	0.498938	0.646	0.239	0	0	Chr10.7328
RGI3	0	0.357965	0.581	0.243	0	0	Chr3.9837
TMK1	8.81e-226	0.265917	0.532	0.244	2.84e-221	0	Chr2.7488
PnChr8-144	0	0.289964	0.571	0.244	0	0	Chr8.144
UUAT1	0	0.349151	0.586	0.244	0	0	Chr1.7953
PnChr12-447	0	0.95774	0.57	0.245	0	0	Chr12.447
OS09G0533900	0	0.564952	0.644	0.245	0	0	Chr5.240
RFS2	0	0.580507	0.658	0.246	0	0	Chr9.5867
TUBB1	1.95e-227	0.292648	0.519	0.247	6.29e-223	0	Chr5.252
PAT22	0	0.285937	0.597	0.247	0	0	Chr12.6879
YCF68-1	2.71e-19	1.12925	0.257	0.218	8.73e-15	1	Chr6.7555
EARLI1	3.22e-41	0.938219	0.302	0.223	1.04e-36	1	Chr10.7244
PnChr3-8576	4.15e-46	0.889071	0.312	0.23	1.34e-41	1	Chr3.8576
TRO	0	1.88089	0.298	0.025	0	2	Chr12.5675
VIT-01S0010G01870	0	0.651785	0.262	0.029	0	2	Chr1.631
UCC1	0	0.880519	0.291	0.029	0	2	Chr9.4925
TRO	0	1.42348	0.364	0.034	0	2	Chr9.5018
WRKY72A	0	0.27189	0.259	0.038	0	2	Chr3.9704
SCPL24	0	0.434317	0.348	0.038	0	2	Chr9.6935
PnChr8-805	0	0.601936	0.386	0.042	0	2	Chr8.805
DCR	0	0.647215	0.29	0.045	0	2	Chr9.7389
PnChr1-8855	0	0.36117	0.311	0.045	0	2	Chr1.8855
PnChr2-154	0	0.584017	0.392	0.046	0	2	Chr2.154
PnChr12-5270	0	0.393737	0.29	0.048	0	2	Chr12.5270
ANL2	0	0.345778	0.326	0.048	0	2	Chr1.408
ABCG32	0	0.512823	0.285	0.049	0	2	Chr6.279
CML8	0	0.271184	0.283	0.052	0	2	Chr12.5872
WRKY14	0	0.314035	0.327	0.052	0	2	Chr10.6015
PnChr12-3588	0	0.51592	0.434	0.057	0	2	Chr12.3588
PnChr11-5555	0	2.35113	0.491	0.06	0	2	Chr11.5555
LTPG1	5.38e-257	0.261247	0.263	0.061	1.74e-252	2	Chr12.7220
LECRK41	2.54e-282	0.277954	0.278	0.062	8.19e-278	2	Chr6.253
EXPA11	0	0.457975	0.357	0.062	0	2	Chr1.10070
KCS1	0	0.938797	0.491	0.063	0	2	Chr3.5881
SWEET17	0	0.433829	0.379	0.064	0	2	Chr8.6177
AT3G49900	0	0.454925	0.393	0.064	0	2	Chr2.8516
AT1G60420	0	0.669652	0.451	0.065	0	2	Chr8.972
PIMP1	0	1.00222	0.465	0.065	0	2	Chr6.7312
AT5G40240	0	0.363974	0.353	0.066	0	2	Chr12.4939
PHT2-1	7.3e-247	0.362911	0.271	0.069	2.36e-242	2	Chr12.7109
BNM2C	0	2.06679	0.474	0.069	0	2	Chr3.7290
STP7	0	0.281518	0.333	0.07	0	2	Chr1.9095
WRKY72A	0	0.4433	0.396	0.07	0	2	Chr3.8728
ALA5	0	0.448208	0.467	0.074	0	2	Chr10.5976
PUB23	2.55e-211	0.321378	0.278	0.077	8.23e-207	2	Chr12.4974
PnChr1-8022	0	0.576678	0.403	0.077	0	2	Chr1.8022
PnChr7-6972	0	0.357709	0.345	0.078	0	2	Chr7.6972
KCS11	0	1.3357	0.514	0.081	0	2	Chr11.5873
CHT10	0	0.371427	0.372	0.082	0	2	Chr5.8866
AT1G05700	0	2.16612	0.575	0.082	0	2	Chr6.7968
ANL2	0	0.264189	0.345	0.083	0	2	Chr7.301
PnChr3-8143	0	1.53121	0.546	0.083	0	2	Chr3.8143
PRUA1	0	1.9254	0.348	0.084	0	2	Chr12.6188
BHLH14	0	0.371017	0.342	0.086	0	2	Chr1.9179
MYB306	0	0.425909	0.427	0.087	0	2	Chr3.9669
UGT82A1	0	0.376281	0.358	0.088	0	2	Chr1.9878
FLOT1	0	0.337237	0.422	0.089	0	2	Chr10.3886
EXPA15	1.83e-241	0.515573	0.311	0.09	5.91e-237	2	Chr5.619
PUB23	0	0.725281	0.526	0.092	0	2	Chr7.788
TIP4-1	0	0.812819	0.44	0.094	0	2	Chr10.5461
PMEI9	1.76e-242	0.358458	0.33	0.096	5.69e-238	2	Chr7.393
PnChr9-7817	0	0.421089	0.432	0.098	0	2	Chr9.7817
CNGC14	5.41e-255	0.32419	0.34	0.1	1.75e-250	2	Chr9.3887
AT4G00750	0	0.590343	0.388	0.1	0	2	Chr1.417
BBE1	8.94e-187	0.26324	0.305	0.101	2.88e-182	2	Chr3.6355
PnChr3-8823	1.03e-223	0.277966	0.325	0.101	3.32e-219	2	Chr3.8823
AT4G27270	0	0.404428	0.407	0.101	0	2	Chr10.6566
MHPC	6.13e-200	0.304833	0.311	0.102	1.98e-195	2	Chr12.6848
HHP1	0	0.51448	0.37	0.103	0	2	Chr9.6674
VQ18	0	0.310649	0.394	0.103	0	2	Chr7.1161
DIR21	0	0.864448	0.439	0.105	0	2	Chr7.7973
AT1G32780	0	0.435088	0.462	0.105	0	2	Chr4.64
IQD1	1.84e-190	0.259826	0.311	0.106	5.94e-186	2	Chr6.6999
UGT100	0	1.03166	0.481	0.106	0	2	Chr1.1241
PUP21	0	1.02392	0.673	0.106	0	2	Chr10.6233
PMEI4	6.73e-287	0.257778	0.382	0.108	2.17e-282	2	Chr1.9417
PnChr10-881	1.64e-96	0.303471	0.258	0.109	5.28e-92	2	Chr10.881
AT1G64065	3.09e-155	0.277332	0.301	0.109	9.96e-151	2	Chr7.281
NHL1	6.61e-273	0.439072	0.368	0.111	2.13e-268	2	Chr1.8409
BOR2	6.42e-168	0.324146	0.307	0.112	2.07e-163	2	Chr3.9812
AT5G66900	0	0.311079	0.41	0.112	0	2	Chr5.7902
PnChr10-7242	0	2.34994	0.495	0.112	0	2	Chr10.7242
YKL091C	0	0.52733	0.476	0.114	0	2	Chr2.9283
LTPG2	0	1.16327	0.55	0.115	0	2	Chr11.3571
AT3G25290	0	0.407313	0.399	0.116	0	2	Chr6.9077
PnChr7-635	0	0.541232	0.47	0.116	0	2	Chr7.635
MLO8	0	0.576639	0.464	0.118	0	2	Chr2.7604
EPHA	9.08e-241	0.311374	0.376	0.12	2.93e-236	2	Chr8.6200
LBD15	0	0.59065	0.527	0.122	0	2	Chr1.27
PnChr5-7099	1.44e-169	0.62293	0.321	0.123	4.63e-165	2	Chr5.7099
CML8	1.03e-257	0.369006	0.377	0.123	3.31e-253	2	Chr11.5892
MEE23	0	0.526174	0.519	0.124	0	2	Chr7.6503
HIPP28	0	0.550775	0.466	0.126	0	2	Chr9.5490
PnChr4-8576	2.43e-220	0.255993	0.377	0.13	7.83e-216	2	Chr4.8576
CTPS	3.78e-200	0.295707	0.358	0.131	1.22e-195	2	Chr10.5816
AIR3	0	0.353048	0.448	0.131	0	2	Chr1.614
AT2G27500	0	0.471299	0.46	0.131	0	2	Chr6.8245
AT1G29670	0	0.938417	0.476	0.132	0	2	Chr4.582
PnChr6-7754	0	0.570176	0.544	0.132	0	2	Chr6.7754
RHL1	0	0.731283	0.547	0.133	0	2	Chr1.9135
A70	1.19e-256	0.40426	0.404	0.134	3.83e-252	2	Chr6.675
AIMT1	9.58e-64	0.549927	0.259	0.139	3.09e-59	2	Chr6.7633
ARF18	0	0.53244	0.534	0.139	0	2	Chr4.6932
OSCPNY2	1.19e-206	0.414353	0.386	0.142	3.85e-202	2	Chr3.1122
ARF18	4.14e-303	0.363683	0.442	0.142	1.34e-298	2	Chr6.6751
AHP2	7.8e-150	0.287296	0.347	0.143	2.52e-145	2	Chr5.7727
AT1G30700	2.96e-210	0.295583	0.411	0.147	9.55e-206	2	Chr8.4519
APS1	0	1.15688	0.438	0.15	0	2	Chr12.5655
PnChr6-9040	8.09e-301	0.473423	0.441	0.152	2.61e-296	2	Chr6.9040
PUB23	0	0.818645	0.55	0.152	0	2	Chr6.8308
PnChr3-252	0	0.704261	0.574	0.152	0	2	Chr3.252
TBL38	3.18e-72	0.258802	0.295	0.155	1.03e-67	2	Chr4.692
GIR2	0	1.55513	0.74	0.155	0	2	Chr1.8462
GDI1	1.27e-293	0.610316	0.453	0.156	4.1e-289	2	Chr4.330
NUDT25	0	0.571932	0.549	0.156	0	2	Chr12.6601
NPF5.2	1.15e-132	0.285192	0.358	0.157	3.71e-128	2	Chr11.5703
DIR21	0	1.36022	0.558	0.16	0	2	Chr8.7329
PnChr3-9364	4.6e-97	0.253993	0.331	0.161	1.48e-92	2	Chr3.9364
PNC1	3.27e-116	0.870442	0.356	0.165	1.05e-111	2	Chr4.8573
INV1	2.9e-219	0.367356	0.431	0.165	9.37e-215	2	Chr9.6313
HSC-2	0	0.51403	0.541	0.165	0	2	Chr4.7557
VSR6	0	0.549271	0.589	0.165	0	2	Chr10.5852
AT4G12490	0	2.57534	0.791	0.165	0	2	Chr12.5863
PnChr7-7615	2.21e-165	0.273636	0.399	0.167	7.13e-161	2	Chr7.7615
F26G	0	0.481871	0.523	0.167	0	2	Chr11.6516
NHL1	5.05e-210	0.31226	0.437	0.168	1.63e-205	2	Chr1.8429
PLC4	2.03e-214	0.314891	0.442	0.171	6.55e-210	2	Chr5.8349
WRKY6	4.66e-302	0.386931	0.504	0.174	1.5e-297	2	Chr9.5029
AT3G07570	0	0.467203	0.531	0.174	0	2	Chr6.9132
BURP3	0	1.23135	0.578	0.174	0	2	Chr3.7348
ZIFL1	1.71e-249	0.327209	0.461	0.175	5.52e-245	2	Chr12.5439
PnChr5-8921	3.43e-169	0.27277	0.408	0.176	1.11e-164	2	Chr5.8921
AT4G13710	1.67e-207	0.438654	0.434	0.176	5.38e-203	2	Chr5.9016
NDB1	0	0.389207	0.502	0.176	0	2	Chr9.5212
PnChr2-8925	6.65e-154	0.33135	0.41	0.177	2.14e-149	2	Chr2.8925
MADS9	0	0.982163	0.62	0.177	0	2	Chr3.7404
HIPL1	1.71e-231	0.436632	0.46	0.179	5.53e-227	2	Chr12.6980
TIR	6.85e-195	0.331431	0.437	0.181	2.21e-190	2	Chr5.7846
TPC1A	0	0.550803	0.505	0.181	0	2	Chr9.5300
PnChr7-7324	4.22e-116	0.264003	0.391	0.183	1.36e-111	2	Chr7.7324
DTX14	2.54e-163	0.255134	0.415	0.184	8.21e-159	2	Chr12.6644
OS07G0190000	7.77e-203	0.303972	0.464	0.188	2.5e-198	2	Chr1.9243
EXPA15	0	0.970671	0.575	0.188	0	2	Chr1.7391
ARAD1	1.5e-221	0.39092	0.465	0.189	4.82e-217	2	Chr12.7209
TMEM97	6.83e-267	0.392132	0.495	0.191	2.2e-262	2	Chr1.9559
SNL6	6.68e-230	0.434184	0.473	0.192	2.15e-225	2	Chr5.86
MONOTPS1	6.41e-147	0.65857	0.424	0.194	2.07e-142	2	Chr3.124
PnChr1-9560	0	0.579451	0.544	0.194	0	2	Chr1.9560
AT1G77330	0	0.622188	0.568	0.195	0	2	Chr3.7429
SCPL27	2.34e-144	0.305265	0.429	0.199	7.56e-140	2	Chr6.6932
PnChr10-5573	1.29e-294	0.407407	0.535	0.203	4.16e-290	2	Chr10.5573
SQE1	0	1.91308	0.818	0.203	0	2	Chr7.7573
PnChr1-695	6.44e-161	0.253223	0.461	0.204	2.08e-156	2	Chr1.695
NUDT13	2.69e-301	0.433558	0.542	0.204	8.68e-297	2	Chr3.8338
ABCC4	2.35e-305	0.487807	0.546	0.205	7.57e-301	2	Chr6.8600
MEB1	0	2.43943	0.837	0.205	0	2	Chr5.9058
FLUG	2.63e-190	0.252768	0.473	0.206	8.49e-186	2	Chr5.1999
SDR3B	0	0.632006	0.641	0.207	0	2	Chr5.8917
PnChr5-7945	5.68e-182	0.268593	0.473	0.208	1.83e-177	2	Chr5.7945
CNGC15C	3.45e-251	0.353989	0.537	0.211	1.11e-246	2	Chr6.8092
BBE1	1.02e-227	0.353988	0.504	0.212	3.27e-223	2	Chr3.6192
UGT45	2.52e-301	0.51383	0.559	0.212	8.13e-297	2	Chr12.5227
LCA1	6.99e-160	0.260062	0.469	0.217	2.25e-155	2	Chr7.75
LBD12	0	0.644206	0.704	0.217	0	2	Chr6.8383
NIP5-1	8.08e-244	0.422557	0.549	0.22	2.61e-239	2	Chr12.2117
NHL1	7.2e-199	0.315044	0.508	0.221	2.32e-194	2	Chr1.8410
RPL30	4.45e-31	0.342114	0.331	0.224	1.44e-26	2	Chr11.6064
H6H	9.25e-294	0.610391	0.561	0.225	2.98e-289	2	Chr5.8846
WRKY65	0	0.670217	0.665	0.225	0	2	Chr10.6324
HIDM	3.62e-155	0.258669	0.473	0.227	1.17e-150	2	Chr11.5992
AT1G25520	1.18e-159	0.250631	0.477	0.229	3.8e-155	2	Chr11.6831
PnChr2-854	0	0.6477	0.676	0.231	0	2	Chr2.854
CYCD3-1	1.24e-155	0.297285	0.477	0.233	4.01e-151	2	Chr1.1420
LNG1	3.94e-122	0.306429	0.457	0.234	1.27e-117	2	Chr3.8872
PnChr4-925	2.22e-249	0.380028	0.565	0.235	7.16e-245	2	Chr4.925
PCR8	0	1.19512	0.767	0.24	0	2	Chr2.9535
PnChr2-7158	1.44e-209	0.43242	0.556	0.243	4.64e-205	2	Chr2.7158
RIN4	7.87e-207	0.362084	0.542	0.244	2.54e-202	2	Chr6.9037
AT1G64760	3.78e-262	0.381702	0.606	0.248	1.22e-257	2	Chr5.612
NRT3.1	0	1.00694	0.771	0.248	0	2	Chr3.9891
AIM1	0	0.497305	0.625	0.249	0	2	Chr6.394
PnChr4-8528	2.45e-236	1.14836	0.256	0.064	7.92e-232	3	Chr4.8528
ABR1	1.85e-238	1.10458	0.261	0.065	5.98e-234	3	Chr3.4344
AT5G10770	8.08e-179	1.04569	0.264	0.083	2.61e-174	3	Chr9.4180
AAP6	5.02e-154	0.813239	0.254	0.086	1.62e-149	3	Chr9.649
AT4G16820	1.01e-127	0.721674	0.254	0.097	3.27e-123	3	Chr5.5851
BC10	4.74e-206	1.04512	0.314	0.104	1.53e-201	3	Chr12.6667
HIPP05	1.84e-133	0.986488	0.278	0.111	5.93e-129	3	Chr9.6511
PnChr12-6480	1.65e-107	0.5879	0.272	0.115	5.32e-103	3	Chr12.6480
AT5G24080	9.96e-85	0.820333	0.25	0.116	3.21e-80	3	Chr12.6538
AT5G55050	5.84e-142	1.15781	0.297	0.119	1.88e-137	3	Chr1.10375
TIP2-2	2.33e-207	1.3115	0.342	0.122	7.5e-203	3	Chr4.237
ACA12	1.68e-222	1.17796	0.353	0.122	5.43e-218	3	Chr11.5894
PnChr10-6915	1.32e-121	0.844108	0.285	0.124	4.27e-117	3	Chr10.6915
XI-F	1.26e-77	0.76188	0.259	0.127	4.06e-73	3	Chr8.914
HAT14	3.97e-85	0.936456	0.261	0.128	1.28e-80	3	Chr7.1426
PnChr12-5344	6.88e-134	1.19785	0.302	0.128	2.22e-129	3	Chr12.5344
TIFY5A	1.63e-197	1.10067	0.357	0.137	5.27e-193	3	Chr10.6183
OFUT19	3.17e-107	0.842063	0.296	0.14	1.02e-102	3	Chr6.175
ERF061	6.36e-108	0.976931	0.302	0.141	2.05e-103	3	Chr4.151
SCP1	1.69e-61	0.679068	0.264	0.143	5.46e-57	3	Chr1.1152
PLP7	1.4e-140	1.02052	0.334	0.149	4.52e-136	3	Chr10.5979
PnChr3-10245	1.2e-55	0.645593	0.263	0.15	3.87e-51	3	Chr3.10245
RLK7	1.32e-126	0.993126	0.325	0.153	4.24e-122	3	Chr1.3024
PUB22	8.46e-128	0.974203	0.333	0.154	2.73e-123	3	Chr1.8378
CXE1	6.31e-152	1.14178	0.347	0.154	2.04e-147	3	Chr1.9462
PnChr5-8601	7.35e-45	0.712268	0.25	0.155	2.37e-40	3	Chr5.8601
PnChr4-8490	1.91e-143	1.00867	0.346	0.156	6.17e-139	3	Chr4.8490
BAG6	5.92e-57	0.753769	0.271	0.159	1.91e-52	3	Chr7.151
ENT3	8.82e-56	1.04778	0.265	0.16	2.84e-51	3	Chr4.917
HSFA3	5.15e-60	1.12519	0.271	0.16	1.66e-55	3	Chr1.8588
AT4G16820	1.76e-52	0.75651	0.276	0.168	5.69e-48	3	Chr10.6903
CPK10	3.22e-43	0.669764	0.268	0.173	1.04e-38	3	Chr9.6213
CYP94C1	9.03e-88	0.876639	0.318	0.173	2.91e-83	3	Chr5.7722
PNC1	1.97e-22	0.485699	0.253	0.177	6.36e-18	3	Chr4.8573
PnChr1-1802	1.69e-54	0.662228	0.289	0.177	5.44e-50	3	Chr1.1802
AT5G22090	1.11e-50	0.736956	0.293	0.18	3.59e-46	3	Chr5.8473
PnChr7-7754	1.01e-69	0.766968	0.307	0.18	3.27e-65	3	Chr7.7754
FAD7	3.2e-35	0.780044	0.261	0.181	1.03e-30	3	Chr4.8491
CEQORH	5.55e-52	0.795162	0.287	0.181	1.79e-47	3	Chr5.9079
PnChr4-7730	2e-114	0.960419	0.356	0.181	6.44e-110	3	Chr4.7730
PXC3	1.14e-27	0.679173	0.256	0.185	3.66e-23	3	Chr2.661
PnChr5-8838	2.04e-20	0.483565	0.254	0.187	6.58e-16	3	Chr5.8838
DREB2C	1.87e-29	0.513146	0.268	0.188	6.03e-25	3	Chr4.7902
EXLA1	1.96e-41	1.45715	0.28	0.189	6.31e-37	3	Chr7.8054
NEK6	1.05e-46	0.810307	0.288	0.194	3.38e-42	3	Chr1.7901
PnChr6-184	5.84e-58	0.589175	0.33	0.196	1.88e-53	3	Chr6.184
XTH23	1.27e-31	0.597396	0.28	0.197	4.09e-27	3	Chr9.7042
AVT3C	1.53e-56	1.02188	0.304	0.199	4.95e-52	3	Chr2.7615
GP1	9.06e-51	0.781638	0.308	0.2	2.92e-46	3	Chr12.7062
PnChr4-1448	2.53e-18	0.61277	0.253	0.202	8.15e-14	3	Chr4.1448
AT3G14260	1.21e-20	0.537269	0.265	0.203	3.9e-16	3	Chr10.7083
RMA1H1	1.2e-26	0.623443	0.273	0.203	3.87e-22	3	Chr1.9691
CYP81Q32	4.48e-101	1.04513	0.361	0.203	1.45e-96	3	Chr2.8451
WAKL20	3.46e-20	0.610922	0.262	0.204	1.12e-15	3	Chr6.7429
LRK10L-1.3	7.68e-26	0.707599	0.271	0.204	2.48e-21	3	Chr2.8902
MAPKKK20	5e-97	0.99846	0.359	0.204	1.61e-92	3	Chr2.8401
AT1G56220	4.71e-81	1.08129	0.347	0.205	1.52e-76	3	Chr7.6797
PnChr4-121	1.87e-109	1.11657	0.373	0.206	6.02e-105	3	Chr4.121
HSP17.9-D	2.18e-13	0.672435	0.252	0.208	7.04e-09	3	Chr10.5748
ATJ8	2.15e-15	0.678796	0.25	0.209	6.92e-11	3	Chr2.9354
SUC2	5.74e-34	0.777587	0.288	0.209	1.85e-29	3	Chr3.7769
PnChr1-9898	2.84e-33	0.695421	0.292	0.211	9.16e-29	3	Chr1.9898
GIP2	1.44e-34	0.668945	0.293	0.211	4.64e-30	3	Chr12.6014
ERF054	3.78e-105	0.92763	0.38	0.214	1.22e-100	3	Chr9.5268
ZAT11	1.59e-44	0.82736	0.312	0.216	5.12e-40	3	Chr4.7437
GRXC9	1.37e-19	0.567526	0.276	0.217	4.4e-15	3	Chr9.5406
ZAT11	9.78e-28	0.765146	0.294	0.217	3.16e-23	3	Chr6.7917
CML38	2.12e-30	0.611153	0.298	0.217	6.83e-26	3	Chr1.9893
AT2G18193	2.89e-95	1.22	0.362	0.217	9.34e-91	3	Chr2.8783
CSC1	7.61e-11	0.569086	0.25	0.218	2.46e-06	3	Chr4.2320
AUX22D	3.47e-10	0.412681	0.255	0.219	1.12e-05	3	Chr6.8809
HHO3	3.38e-13	0.56476	0.259	0.219	1.09e-08	3	Chr12.6735
YCF68-1	1.52e-08	0.480944	0.253	0.22	0.000491005	3	Chr6.7555
NCED1	3.3e-39	0.711285	0.314	0.222	1.06e-34	3	Chr9.7644
AT5G39865	1.08e-22	0.628234	0.28	0.223	3.5e-18	3	Chr3.8735
PnChr6-8955	8.26e-46	0.756603	0.319	0.223	2.67e-41	3	Chr6.8955
PnChr4-7131	1.39e-76	0.917486	0.364	0.223	4.48e-72	3	Chr4.7131
PnChr3-8576	3.37e-88	0.883815	0.383	0.226	1.09e-83	3	Chr3.8576
CRPK1	1.74e-107	1.09346	0.386	0.226	5.6e-103	3	Chr1.8735
AT4G24160	2.05e-12	0.664603	0.257	0.227	6.62e-08	3	Chr5.204
EARLI1	1.35e-11	0.318704	0.279	0.227	4.35e-07	3	Chr10.7244
CIPK2	8.89e-16	0.611029	0.267	0.228	2.87e-11	3	Chr6.53
PnChr11-6796	6.17e-55	0.781916	0.341	0.229	1.99e-50	3	Chr11.6796
PnChr5-8863-2	1.87e-69	0.85909	0.359	0.23	6.05e-65	3	Chr5.8863
AAP2	2.12e-236	1.33981	0.493	0.23	6.85e-232	3	Chr2.5118
ITPK3	1.13e-124	1.29868	0.411	0.232	3.65e-120	3	Chr9.643
UGD3	6.02e-23	0.695128	0.288	0.233	1.94e-18	3	Chr11.6976
IAA17	2.42e-13	0.572676	0.27	0.234	7.81e-09	3	Chr3.10269
ACA12	2.49e-27	0.61015	0.305	0.234	8.04e-23	3	Chr5.8409
HT1	1.7e-38	0.887371	0.314	0.234	5.48e-34	3	Chr4.8602
AAH2	9.38e-08	0.508154	0.252	0.236	0.00302542	3	Chr5.7059
AT1G18010	7.68e-11	0.651591	0.262	0.236	2.48e-06	3	Chr5.159
NUDT17	4.28e-13	0.648901	0.274	0.236	1.38e-08	3	Chr3.8284
ABCA7	2.22e-40	0.759887	0.323	0.236	7.17e-36	3	Chr3.9699
BAG6	1.58e-41	0.699004	0.328	0.236	5.11e-37	3	Chr7.149
AT5G08350	2.95e-80	0.966415	0.389	0.238	9.52e-76	3	Chr12.6434
PnChr4-8408	1.8e-94	1.11238	0.4	0.238	5.8e-90	3	Chr4.8408
PnChr2-9345	5.01e-08	0.648758	0.255	0.24	0.00161575	3	Chr2.9345
NDL2	1.56e-12	0.626137	0.269	0.24	5.03e-08	3	Chr10.5665
CGR2	2.99e-21	0.661325	0.295	0.24	9.63e-17	3	Chr2.8551
PnChr5-620	3.53e-37	0.711851	0.319	0.24	1.14e-32	3	Chr5.620
AOP1.2	4.27e-15	0.491232	0.287	0.241	1.38e-10	3	Chr3.10287
ATG2	5.16e-07	0.544197	0.255	0.242	0.0166572	3	Chr7.7738
AT2G27310	1.05e-36	0.691978	0.323	0.242	3.38e-32	3	Chr6.8266
RHC2A	1.33e-23	0.657287	0.303	0.243	4.29e-19	3	Chr6.263
PIP2-4	2.26e-193	1.48592	0.476	0.248	7.29e-189	3	Chr1.8732
ABCC10	2.6e-24	0.999373	0.3	0.249	8.39e-20	3	Chr9.7429
PnChr10-5901	0	0.504317	0.329	0.03	0	4	Chr10.5901
PnChr2-8229-2	0	0.552934	0.306	0.035	0	4	Chr2.8229
PnChr2-7182	0	0.619484	0.336	0.035	0	4	Chr2.7182
PnChr3-7676	0	0.251722	0.261	0.039	0	4	Chr3.7676
PnChr4-8010	0	0.296875	0.281	0.044	0	4	Chr4.8010
HSFB4	0	0.273976	0.314	0.059	0	4	Chr9.262
PnChr12-5345	3.05e-282	0.361614	0.301	0.062	9.84e-278	4	Chr12.5345
SULTR2;1	4.42e-165	0.359607	0.283	0.083	1.43e-160	4	Chr2.7171
CSE	2.86e-160	0.371099	0.285	0.085	9.22e-156	4	Chr8.558
RPA2A	1.08e-158	0.298171	0.291	0.088	3.48e-154	4	Chr9.169
RH53	5.47e-239	0.290616	0.34	0.09	1.76e-234	4	Chr1.9872
FAD2	4.35e-188	0.300664	0.311	0.091	1.4e-183	4	Chr4.7508
FAD2	3.55e-183	0.414506	0.314	0.095	1.14e-178	4	Chr9.5714
PnChr3-7489	2.24e-205	0.328062	0.338	0.096	7.22e-201	4	Chr3.7489
PnChr11-6354	1.65e-128	0.266449	0.282	0.097	5.34e-124	4	Chr11.6354
PnChr1-10136	5.13e-254	0.363421	0.358	0.097	1.65e-249	4	Chr1.10136
PnChr9-5306	0	0.759065	0.422	0.097	0	4	Chr9.5306
NRPA2	1.07e-265	0.264736	0.378	0.099	3.46e-261	4	Chr1.9134
PnChr9-4757	2.85e-306	0.263954	0.399	0.099	9.2e-302	4	Chr9.4757
PAD1	3.16e-203	0.358485	0.332	0.1	1.02e-198	4	Chr9.2458
RNASEH2C	1.54e-307	0.316919	0.404	0.101	4.98e-303	4	Chr5.6986
PnChr11-5731	2.65e-300	0.333194	0.402	0.102	8.55e-296	4	Chr11.5731
FAD2-2	7.71e-212	0.570623	0.343	0.103	2.49e-207	4	Chr1.7812
FRR	0	0.386963	0.427	0.104	0	4	Chr2.7787
YAO	2.11e-285	0.27076	0.403	0.106	6.79e-281	4	Chr10.6123
CHLP	0	0.369573	0.44	0.108	0	4	Chr11.4985
PnChr1-968	2.89e-291	0.320287	0.411	0.11	9.31e-287	4	Chr1.968
RECQL4A	2.48e-137	0.250885	0.313	0.112	7.99e-133	4	Chr2.5178
GRP23	1.46e-251	0.252156	0.395	0.112	4.71e-247	4	Chr7.7266
SVP	1e-201	0.264424	0.369	0.114	3.24e-197	4	Chr9.919
ERF13	1.13e-275	0.529307	0.408	0.116	3.63e-271	4	Chr7.585
TIMELESS	4.35e-193	0.254533	0.372	0.118	1.4e-188	4	Chr1.284
MCM7	1.25e-240	0.491533	0.398	0.118	4.02e-236	4	Chr6.8459
CPN10	6.5e-264	0.2892	0.413	0.119	2.1e-259	4	Chr9.6050
HMCES	5.85e-219	0.274341	0.385	0.12	1.89e-214	4	Chr5.9103
AT5G64460	5.11e-231	0.273013	0.396	0.12	1.65e-226	4	Chr1.3869
HSF24	4.42e-259	0.331155	0.418	0.12	1.43e-254	4	Chr3.9067
POLR1C	2.73e-246	0.271072	0.42	0.126	8.81e-242	4	Chr5.1200
RBCS	2.58e-185	0.283664	0.38	0.127	8.32e-181	4	Chr1.9283
SHM3	5.86e-218	0.347378	0.397	0.127	1.89e-213	4	Chr5.7253
PSRP2	3.97e-281	0.269591	0.438	0.127	1.28e-276	4	Chr7.1607
MDN1	1.48e-290	0.303356	0.455	0.128	4.76e-286	4	Chr3.10400
RPL13AD	9.69e-191	0.461427	0.375	0.13	3.13e-186	4	Chr12.5506
AT3G13150	8.35e-260	0.295529	0.436	0.13	2.69e-255	4	Chr10.6583
RANGRF	1.2e-132	0.253172	0.344	0.132	3.88e-128	4	Chr11.7309
HISN2	7.08e-216	0.25568	0.409	0.132	2.29e-211	4	Chr12.558
AT4G34220	4.13e-197	0.274855	0.406	0.133	1.33e-192	4	Chr7.7688
PnChr3-8921	1.28e-247	0.314	0.444	0.133	4.12e-243	4	Chr3.8921
CAR4	2.69e-282	0.528409	0.446	0.133	8.66e-278	4	Chr2.8600
PnChr9-7400	1.62e-117	0.281986	0.338	0.134	5.23e-113	4	Chr9.7400
GIF1	0	0.763137	0.597	0.134	0	4	Chr12.3793
PYRB2	5.31e-222	0.274944	0.422	0.135	1.71e-217	4	Chr1.10405
AT4G36680	4.97e-248	0.285694	0.431	0.135	1.6e-243	4	Chr2.8851
PnChr5-8525	3.52e-253	0.369974	0.446	0.136	1.14e-248	4	Chr5.8525
POL5	1.11e-262	0.311201	0.449	0.136	3.59e-258	4	Chr8.6911
FBL17	7.63e-189	0.26845	0.401	0.137	2.46e-184	4	Chr6.8812
SNU13	6.96e-208	0.507365	0.402	0.137	2.24e-203	4	Chr4.8388
AGL104	1.43e-175	0.257003	0.39	0.138	4.63e-171	4	Chr9.4919
POPTRDRAFT-831870	4.63e-162	0.334932	0.372	0.139	1.49e-157	4	Chr11.6487
AT2G39795	0	0.648681	0.537	0.139	0	4	Chr6.7435
XRN4	2.12e-211	0.262768	0.424	0.141	6.83e-207	4	Chr5.142
AT2G29880	1.48e-108	0.479026	0.333	0.142	4.77e-104	4	Chr11.5844
PnChr6-7615	2.69e-173	0.415868	0.389	0.142	8.68e-169	4	Chr6.7615
PRMT5	1.81e-266	0.288816	0.462	0.142	5.84e-262	4	Chr3.6226
DCK	3.46e-291	0.38058	0.473	0.142	1.11e-286	4	Chr2.824
UBP1B	1.16e-116	0.312574	0.351	0.143	3.75e-112	4	Chr3.6352
ATAD3-B	1.08e-226	0.272736	0.44	0.143	3.49e-222	4	Chr1.148
AT3G06530	4.79e-231	0.251293	0.445	0.143	1.54e-226	4	Chr4.7315
PAK1IP1	0	0.392269	0.498	0.144	0	4	Chr4.430
PPT2	2.91e-154	0.260274	0.387	0.146	9.39e-150	4	Chr3.8597
AT1G16060	1.42e-222	0.562224	0.436	0.146	4.58e-218	4	Chr2.9331
MCFB	6e-244	0.267741	0.455	0.146	1.94e-239	4	Chr6.224
GIF1	0	0.394927	0.494	0.146	0	4	Chr12.3085
PnChr2-9185	3.24e-169	0.283621	0.398	0.147	1.05e-164	4	Chr2.9185
RPS14B	1.28e-193	0.306206	0.412	0.147	4.12e-189	4	Chr1.8493
MCM4	0	0.639784	0.505	0.147	0	4	Chr7.7872
ARPN	1.26e-167	0.541125	0.407	0.149	4.06e-163	4	Chr8.6786
AT3G50280	1.77e-196	0.291363	0.433	0.149	5.7e-192	4	Chr9.293
POLIB	1.45e-211	0.253495	0.442	0.149	4.67e-207	4	Chr2.6779
PnChr5-283	1.65e-244	0.394771	0.455	0.149	5.33e-240	4	Chr5.283
JKD	1.83e-278	0.379528	0.481	0.149	5.9e-274	4	Chr1.8745
ROA1	2.13e-287	0.615023	0.485	0.15	6.88e-283	4	Chr4.502
MCM6	2.18e-276	0.502679	0.481	0.151	7.04e-272	4	Chr10.5824
CRF4	3.57e-293	0.407007	0.492	0.151	1.15e-288	4	Chr1.274
RPLL	5.21e-222	0.295002	0.447	0.153	1.68e-217	4	Chr3.9526
RPP25L	0	0.380322	0.515	0.153	0	4	Chr5.9027
RPL31	2.26e-178	0.335668	0.417	0.154	7.29e-174	4	Chr6.596
UTP7	3.16e-227	0.272166	0.454	0.154	1.02e-222	4	Chr6.5500
RH31	0	0.577019	0.549	0.154	0	4	Chr8.109
CHLP	2.75e-146	0.278775	0.409	0.155	8.86e-142	4	Chr2.8640
PLT5	1.04e-234	0.437113	0.464	0.155	3.37e-230	4	Chr8.7182
SG1	4.24e-263	0.336684	0.482	0.155	1.37e-258	4	Chr1.8832
FAD2	2.33e-173	0.830218	0.405	0.156	7.5e-169	4	Chr9.5719
FBA1	1.47e-294	0.466979	0.497	0.156	4.74e-290	4	Chr3.9568
FAD2	6.51e-147	0.908748	0.383	0.157	2.1e-142	4	Chr9.5700
SPB1	9.54e-280	0.393169	0.49	0.157	3.08e-275	4	Chr7.7838
LAMA2	0	0.438936	0.541	0.157	0	4	Chr8.5541
AAK6	3.99e-192	0.282618	0.435	0.159	1.29e-187	4	Chr6.8019
CEBPZ	1.96e-233	0.282604	0.471	0.159	6.32e-229	4	Chr2.9714
BBM2	0	0.696047	0.572	0.159	0	4	Chr12.4462
UBA1C	1.28e-284	0.424112	0.495	0.161	4.12e-280	4	Chr4.8081
RTNLB8	8.15e-108	0.264991	0.37	0.162	2.63e-103	4	Chr1.9867
PnChr11-7354	2.67e-263	0.387687	0.49	0.162	8.61e-259	4	Chr11.7354
DAG	1.97e-263	0.297694	0.492	0.162	6.35e-259	4	Chr10.6575
NRPB8A	1.45e-116	0.43087	0.373	0.163	4.68e-112	4	Chr12.5132
GYRB	3.09e-195	0.254337	0.452	0.163	9.96e-191	4	Chr1.8057
WHY1	4.55e-287	0.429892	0.505	0.163	1.47e-282	4	Chr11.7281
AT5G40530	2.87e-235	0.306274	0.477	0.164	9.25e-231	4	Chr2.7911
AATF	6.72e-243	0.325362	0.479	0.164	2.17e-238	4	Chr7.543
PnChr3-8365	1.61e-263	0.330588	0.495	0.164	5.21e-259	4	Chr3.8365
OS01G0868300	2.69e-256	0.47473	0.496	0.164	8.68e-252	4	Chr2.8405
NOP14	1.63e-266	0.335014	0.501	0.164	5.26e-262	4	Chr12.6818
OS02G0194200	7.16e-227	0.279639	0.481	0.165	2.31e-222	4	Chr8.980
GGR	2.94e-294	1.05652	0.502	0.165	9.47e-290	4	Chr1.10367
LYSA2	2.08e-186	0.295568	0.443	0.166	6.72e-182	4	Chr7.7847
UGT74E2	1.36e-206	0.285397	0.454	0.166	4.38e-202	4	Chr1.10494
CARA	6.97e-297	0.447527	0.512	0.166	2.25e-292	4	Chr2.6901
MSI2	1.44e-243	0.325828	0.496	0.167	4.63e-239	4	Chr8.7370
OSI-36121	0	0.7455	0.541	0.168	0	4	Chr11.7266
RBG2	0	0.501046	0.558	0.168	0	4	Chr12.5399
PnChr10-76	1.06e-221	0.626256	0.476	0.169	3.42e-217	4	Chr10.76
TIM50	2.07e-215	0.251351	0.476	0.169	6.68e-211	4	Chr12.6439
ASD	1.22e-276	0.309435	0.517	0.169	3.92e-272	4	Chr12.6553
PUR5	1.29e-300	0.348429	0.525	0.169	4.15e-296	4	Chr11.5855
RPL23A	3.34e-236	0.310723	0.489	0.17	1.08e-231	4	Chr6.8919
PnChr3-8667	1.29e-199	0.269181	0.467	0.171	4.15e-195	4	Chr3.8667
PSRP5	7.66e-211	0.26818	0.474	0.172	2.47e-206	4	Chr1.8232
BRIX1-1	6.29e-254	0.298128	0.506	0.172	2.03e-249	4	Chr1.919
NRP2	1.64e-303	0.483139	0.528	0.172	5.3e-299	4	Chr2.8661
ICR3	0	0.505193	0.564	0.172	0	4	Chr6.8012
PnChr12-5952	1.81e-227	0.315597	0.482	0.173	5.85e-223	4	Chr12.5952
MCM5	4.03e-249	0.55926	0.504	0.173	1.3e-244	4	Chr9.6877
RPL22B	1.78e-177	0.259367	0.45	0.174	5.74e-173	4	Chr8.6163
PWP1	4.25e-199	0.258265	0.471	0.174	1.37e-194	4	Chr3.947
SPCC1672.07	4.18e-258	0.313075	0.513	0.174	1.35e-253	4	Chr12.2061
IMMP2L	8.69e-150	0.412281	0.419	0.175	2.8e-145	4	Chr4.8449
PnChr6-739	4.01e-116	0.396554	0.394	0.176	1.29e-111	4	Chr6.739
DCAF13	1.34e-245	0.322196	0.501	0.176	4.33e-241	4	Chr9.5373
OS07G0301200	0	0.435845	0.548	0.176	0	4	Chr10.6718
PAI1	0	0.396816	0.557	0.176	0	4	Chr4.7846
RRP5	6.56e-275	0.369669	0.528	0.177	2.12e-270	4	Chr5.561
DDM1	1.14e-282	0.39361	0.545	0.177	3.67e-278	4	Chr2.8839
HIS2A	1.66e-86	0.358131	0.373	0.178	5.36e-82	4	Chr5.8594
AT2G39020	3.7e-227	0.316995	0.5	0.178	1.19e-222	4	Chr4.6836
AT1G78830	7.92e-105	0.301905	0.398	0.179	2.55e-100	4	Chr4.677
FAD2	1.54e-225	0.555218	0.493	0.179	4.96e-221	4	Chr4.7579
PnChr9-6537	0	0.603073	0.568	0.179	0	4	Chr9.6537
RPL27AB	9.85e-158	1.20996	0.414	0.18	3.18e-153	4	Chr3.9862
RPS17	6.98e-234	0.334842	0.501	0.18	2.25e-229	4	Chr2.9530
POLR1H	0	0.523066	0.569	0.18	0	4	Chr5.268
PnChr3-7891	6.9e-102	0.36567	0.387	0.181	2.22e-97	4	Chr3.7891
RPL3B	0	0.490221	0.575	0.181	0	4	Chr11.6402
PRE3	2e-114	0.266601	0.412	0.182	6.46e-110	4	Chr2.8619
RPLY	1.08e-193	0.280014	0.476	0.182	3.49e-189	4	Chr3.9033
AT3G03920	3.6e-217	0.384052	0.497	0.183	1.16e-212	4	Chr1.7424
PnChr7-8012	1.68e-232	0.30904	0.508	0.184	5.41e-228	4	Chr7.8012
KLHDC4	2.78e-225	0.367958	0.499	0.185	8.96e-221	4	Chr3.9933
UTP6	1.3e-219	0.299908	0.507	0.185	4.18e-215	4	Chr4.1238
CYP40	2.13e-304	0.396716	0.55	0.185	6.87e-300	4	Chr2.8356
RPL27	1.81e-189	0.273704	0.475	0.186	5.85e-185	4	Chr2.7749
DRB4	3.69e-199	0.298746	0.484	0.186	1.19e-194	4	Chr2.8947
RID2	4.68e-240	0.301931	0.517	0.186	1.51e-235	4	Chr1.59
TOP6A	5.74e-236	0.356839	0.517	0.186	1.85e-231	4	Chr1.8802
WDR4	1.02e-282	0.38787	0.545	0.186	3.3e-278	4	Chr5.8500
OSB3	5.53e-175	0.322451	0.469	0.187	1.78e-170	4	Chr9.7084
PTRH2	1.46e-208	0.288344	0.494	0.187	4.71e-204	4	Chr5.7316
DLC-1	5.86e-147	0.330641	0.449	0.188	1.89e-142	4	Chr12.6577
AT2G34160	1.72e-234	0.582542	0.501	0.189	5.53e-230	4	Chr1.8971
BOB2	2.45e-157	0.321218	0.45	0.19	7.89e-153	4	Chr9.7481
RIOK1	9.92e-177	0.261851	0.475	0.19	3.2e-172	4	Chr12.5589
PnChr12-5854	7.15e-193	0.323377	0.486	0.19	2.31e-188	4	Chr12.5854
PnChr3-8879	3.26e-194	0.266695	0.492	0.19	1.05e-189	4	Chr3.8879
GYRA	4.74e-223	0.324255	0.512	0.19	1.53e-218	4	Chr7.5565
RAD52-1	7.19e-223	0.330792	0.51	0.191	2.32e-218	4	Chr3.1679
VAR3	5.66e-180	0.262606	0.487	0.192	1.83e-175	4	Chr1.8242
AHL10	3.05e-225	0.292302	0.522	0.192	9.82e-221	4	Chr10.6812
PRMT3	0	0.467374	0.57	0.193	0	4	Chr7.4756
OS01G0513800	3.76e-169	0.263224	0.473	0.194	1.21e-164	4	Chr1.105
OS07G0190000	1.38e-164	0.301796	0.483	0.194	4.44e-160	4	Chr1.9243
PnChr11-7105	4.98e-202	0.332819	0.501	0.194	1.61e-197	4	Chr11.7105
PnChr3-179	8.62e-236	1.49504	0.511	0.194	2.78e-231	4	Chr3.179
ESF1	2.89e-264	0.392937	0.544	0.194	9.31e-260	4	Chr10.7384
MYB15	2.15e-156	0.253339	0.484	0.195	6.92e-152	4	Chr11.5766
DHAD	1.06e-194	0.313245	0.498	0.195	3.42e-190	4	Chr12.5568
TOC34	1.68e-210	0.321289	0.507	0.195	5.41e-206	4	Chr9.7185
NFD6	1.76e-239	0.35816	0.527	0.195	5.67e-235	4	Chr1.9741
PnChr7-214	3.35e-110	0.716748	0.419	0.196	1.08e-105	4	Chr7.214
POLR1E	3.31e-219	0.325084	0.518	0.196	1.07e-214	4	Chr2.9651
RPS23	1.1e-183	0.633532	0.496	0.197	3.55e-179	4	Chr6.7030
SNRNP40	5.81e-137	0.399761	0.446	0.198	1.87e-132	4	Chr11.5219
MRPL41-A	4.77e-139	0.325641	0.452	0.198	1.54e-134	4	Chr3.147
HAG2	9.55e-268	0.386257	0.555	0.198	3.08e-263	4	Chr6.595
MONOTPS1	3.52e-124	0.746113	0.438	0.199	1.14e-119	4	Chr3.124
ENP1	6.46e-230	0.392871	0.527	0.199	2.08e-225	4	Chr12.5574
FAD2	4.19e-182	1.23336	0.477	0.2	1.35e-177	4	Chr4.7509
PnChr3-8379	1.73e-218	0.416078	0.507	0.2	5.57e-214	4	Chr3.8379
WRKY75	1.69e-164	0.390357	0.476	0.201	5.47e-160	4	Chr11.7191
GLB1	2.05e-165	0.282407	0.476	0.202	6.6e-161	4	Chr5.8905
PURB	1.94e-213	0.28531	0.526	0.202	6.26e-209	4	Chr6.7573
RUVBL2	1.02e-292	0.47696	0.568	0.202	3.29e-288	4	Chr2.8532
AT2G17695	6.91e-118	0.255815	0.441	0.204	2.23e-113	4	Chr8.1011
PnChr8-451	8.87e-110	0.388877	0.441	0.204	2.86e-105	4	Chr8.451
PnChr7-7668	3.79e-220	0.328074	0.533	0.204	1.22e-215	4	Chr7.7668
RMT2	5.95e-235	0.390543	0.535	0.204	1.92e-230	4	Chr1.1568
BAMT	5.73e-290	0.706994	0.568	0.204	1.85e-285	4	Chr12.5473
MRPL19	1.11e-127	0.511339	0.441	0.205	3.6e-123	4	Chr3.8310
LIL3.1	1.48e-294	0.502819	0.567	0.205	4.78e-290	4	Chr10.6882
JAR4	6.1e-169	0.300113	0.492	0.206	1.97e-164	4	Chr7.125
CYCD3-2	1.99e-220	0.368145	0.527	0.206	6.43e-216	4	Chr3.9136
SNRNP40	9.12e-115	0.359298	0.433	0.207	2.94e-110	4	Chr11.5184
PRKRIP1	1.75e-174	0.252875	0.495	0.207	5.63e-170	4	Chr8.7049
TOM40-1	1.21e-271	0.469321	0.561	0.207	3.91e-267	4	Chr6.9139
AT2G44050	9.16e-88	0.281963	0.417	0.208	2.95e-83	4	Chr12.5285
FAM136A	7.34e-221	0.289152	0.545	0.208	2.37e-216	4	Chr11.5148
AT2G18220	5.26e-214	0.295337	0.537	0.209	1.7e-209	4	Chr4.7134
SAT	3.31e-218	0.388125	0.54	0.209	1.07e-213	4	Chr11.6466
UTP20	5.72e-241	0.319885	0.565	0.209	1.85e-236	4	Chr3.1372
NIP7	2.09e-296	0.511408	0.576	0.209	6.75e-292	4	Chr10.5313
PnChr12-6894	5.31e-119	0.252679	0.452	0.21	1.71e-114	4	Chr12.6894
EMB506	3.23e-259	0.760411	0.573	0.211	1.04e-254	4	Chr2.8022
IMMP2L	2.25e-201	0.313084	0.52	0.212	7.24e-197	4	Chr6.129
PnChr6-8473-2	8.95e-190	0.265393	0.523	0.212	2.89e-185	4	Chr6.8473
PDX1	1.98e-165	0.373305	0.497	0.214	6.39e-161	4	Chr6.123
ROMT	1.6e-185	0.375192	0.532	0.214	5.15e-181	4	Chr9.5431
ICR2	2.01e-285	0.595728	0.582	0.214	6.49e-281	4	Chr1.8781
RPL30	1.18e-143	0.784302	0.477	0.215	3.82e-139	4	Chr11.6064
PURH	4.9e-223	0.32521	0.553	0.215	1.58e-218	4	Chr10.5906
FPG1	9.98e-242	0.384967	0.565	0.216	3.22e-237	4	Chr2.9408
WDR3	1.81e-290	0.484357	0.595	0.216	5.83e-286	4	Chr1.8628
PnChr2-8593	0	0.552296	0.604	0.217	0	4	Chr2.8593
HMGB3	7.45e-238	0.368397	0.593	0.218	2.4e-233	4	Chr1.9977
FDM1	6.2e-161	0.26124	0.51	0.219	2e-156	4	Chr8.6929
FAD2	1.74e-196	0.601005	0.53	0.219	5.6e-192	4	Chr4.7512
PnChr9-6075	9.42e-182	0.258269	0.531	0.219	3.04e-177	4	Chr9.6075
KAN4	2.57e-212	0.406082	0.55	0.219	8.29e-208	4	Chr9.4496
PnChr4-329	7.44e-154	0.283426	0.495	0.22	2.4e-149	4	Chr4.329
RH3	5.85e-242	0.359304	0.576	0.221	1.89e-237	4	Chr8.6601
PnChr8-7233	2.73e-52	0.816978	0.367	0.222	8.82e-48	4	Chr8.7233
UGT45	5.43e-219	0.600344	0.547	0.222	1.75e-214	4	Chr12.5227
CBF5	0	0.790067	0.648	0.222	0	4	Chr5.8182
LTV1	1.91e-253	0.462848	0.574	0.223	6.17e-249	4	Chr5.197
PRMT11	4.48e-270	0.498129	0.582	0.223	1.45e-265	4	Chr6.614
PLP9	1.14e-243	0.491128	0.58	0.224	3.68e-239	4	Chr6.8736
PnChr5-8683	1.26e-276	0.496571	0.588	0.224	4.05e-272	4	Chr5.8683
NOP5-2	1.33e-301	0.557723	0.601	0.224	4.3e-297	4	Chr8.5741
PnChr3-7592	0	0.5187	0.626	0.224	0	4	Chr3.7592
4CL1	4.63e-124	0.321384	0.485	0.225	1.49e-119	4	Chr2.9318
P23-2	1.55e-213	0.336265	0.555	0.225	5e-209	4	Chr1.8279
MED11	2.86e-143	0.286412	0.497	0.226	9.23e-139	4	Chr4.347
RPSQ	4.08e-176	0.298818	0.528	0.226	1.32e-171	4	Chr9.6185
EMB2752	4.9e-188	0.324339	0.536	0.226	1.58e-183	4	Chr6.631
PnChr5-644	6.16e-187	0.376594	0.537	0.226	1.99e-182	4	Chr5.644
TIC20-II	9.14e-234	0.350417	0.567	0.226	2.95e-229	4	Chr12.4033
CPN60-2	0	0.659134	0.652	0.227	0	4	Chr11.5605
CBF5	0	0.880234	0.687	0.228	0	4	Chr6.7884
AT4G35850	1.6e-225	0.325108	0.574	0.229	5.15e-221	4	Chr2.7875
MRTO4	0	0.809199	0.625	0.23	0	4	Chr7.7400
ERF1	1.29e-122	0.282201	0.495	0.231	4.17e-118	4	Chr8.645
RPL19B	8.42e-189	1.14672	0.513	0.231	2.72e-184	4	Chr11.6227
NRPB5A	1.85e-157	0.262067	0.516	0.231	5.98e-153	4	Chr4.8197
PnChr5-8231	1.61e-215	0.475514	0.581	0.231	5.18e-211	4	Chr5.8231
RPL2	2.85e-191	0.285011	0.553	0.232	9.19e-187	4	Chr12.5244
DIM1A	3.8e-200	0.322323	0.556	0.232	1.23e-195	4	Chr7.6975
FAD2	4.74e-154	0.404293	0.514	0.233	1.53e-149	4	Chr4.7511
RPL26A	1.31e-181	0.827215	0.516	0.233	4.23e-177	4	Chr3.9208
NRPB10L	3.53e-251	0.415995	0.588	0.233	1.14e-246	4	Chr5.9061
PnChr2-248	1.93e-270	0.463084	0.626	0.233	6.23e-266	4	Chr2.248
PnChr1-10101	1.63e-172	0.348542	0.529	0.236	5.26e-168	4	Chr1.10101
NRPA1	4.37e-179	0.269921	0.55	0.236	1.41e-174	4	Chr1.7922
WDR12	1.59e-219	0.342131	0.584	0.236	5.12e-215	4	Chr2.8174
PnChr7-218	8.6e-157	0.743222	0.53	0.237	2.77e-152	4	Chr7.218
SG1	1.03e-185	0.286694	0.553	0.237	3.33e-181	4	Chr11.6522
AT5G11770	7.48e-208	0.341624	0.564	0.238	2.41e-203	4	Chr5.7245
NRP2	0	0.765492	0.637	0.238	0	4	Chr3.9683
SMD1B	9.81e-180	0.452845	0.535	0.239	3.16e-175	4	Chr6.8720
A6	1.98e-196	0.49764	0.548	0.239	6.39e-192	4	Chr12.5364
FKBP53	0	0.706625	0.657	0.239	0	4	Chr1.9440
BAG2	2.97e-72	0.467429	0.424	0.24	9.58e-68	4	Chr3.8524
EMB8	1.18e-142	0.270779	0.518	0.24	3.79e-138	4	Chr2.629
SDAD1	7.07e-239	0.379332	0.599	0.24	2.28e-234	4	Chr12.7148
PnChr3-10173	2.3e-154	0.315674	0.525	0.241	7.42e-150	4	Chr3.10173
RRP6L2	3.05e-174	0.258955	0.556	0.241	9.83e-170	4	Chr1.8277
CARB	2.47e-216	0.29192	0.588	0.241	7.97e-212	4	Chr3.9752
PnChr7-6762	3.32e-213	0.500381	0.57	0.242	1.07e-208	4	Chr7.6762
CYP19-3	0	0.849895	0.685	0.242	0	4	Chr12.3257
RS31	1.27e-219	0.377427	0.581	0.243	4.08e-215	4	Chr7.77
URM1-2	1.86e-150	0.250991	0.531	0.244	5.99e-146	4	Chr4.8127
RBG4	1.31e-214	0.352371	0.577	0.244	4.24e-210	4	Chr9.5085
PnChr3-9007	1.12e-232	0.380033	0.598	0.244	3.62e-228	4	Chr3.9007
SRL2	2.47e-269	0.414331	0.633	0.244	7.98e-265	4	Chr7.6994
AT4G09670	7.89e-180	0.30772	0.553	0.245	2.54e-175	4	Chr8.6072
AGP18	7.17e-203	0.311751	0.573	0.245	2.31e-198	4	Chr8.7024
PnChr11-5891	8.78e-114	0.296024	0.5	0.246	2.83e-109	4	Chr11.5891
RPL13	5.58e-181	0.271768	0.558	0.246	1.8e-176	4	Chr1.718
AGO4A	2.21e-190	0.299426	0.579	0.247	7.14e-186	4	Chr1.8175
AT4G06599	1.22e-149	0.2626	0.538	0.249	3.95e-145	4	Chr7.7343
RRP6L2	9.27e-159	0.269935	0.549	0.249	2.99e-154	4	Chr9.6160
AT4G24830	2.67e-307	0.575928	0.649	0.249	8.62e-303	4	Chr2.9179
SMD1B	6.52e-188	0.348549	0.563	0.25	2.1e-183	4	Chr5.8540
PnChr4-7563	0	0.727415	0.321	0.023	0	5	Chr4.7563
TK	0	0.447719	0.259	0.028	0	5	Chr9.4846
PnChr3-6368	0	0.404545	0.262	0.028	0	5	Chr3.6368
AT2G30620	0	1.29779	0.395	0.029	0	5	Chr6.8489
KIN7N	0	0.320828	0.276	0.032	0	5	Chr1.1738
AT1G54690	0	2.04615	0.564	0.033	0	5	Chr5.8593
KIN4C	0	0.503467	0.341	0.039	0	5	Chr9.879
PnChr6-7263	0	2.20937	0.634	0.039	0	5	Chr6.7263
PnChr11-5568	0	0.358058	0.268	0.041	0	5	Chr11.5568
TKI1	1.01e-306	0.326505	0.261	0.042	3.27e-302	5	Chr2.7001
CAPH	0	0.312478	0.281	0.043	0	5	Chr9.5062
APC8	1.25e-304	0.269307	0.268	0.045	4.02e-300	5	Chr3.9770
KIN5C	0	0.574445	0.362	0.049	0	5	Chr1.8490
B34	0	2.45615	0.656	0.05	0	5	Chr2.6374
PnChr6-7259	0	2.61591	0.342	0.052	0	5	Chr6.7259
SINE1	7.58e-235	0.271328	0.261	0.053	2.44e-230	5	Chr1.7417
CYCA2-4	2.16e-298	0.321438	0.287	0.053	6.96e-294	5	Chr2.9487
KIN12E	4.42e-266	0.370382	0.281	0.054	1.42e-261	5	Chr5.7552
DRAP1	0	0.558615	0.327	0.054	0	5	Chr12.7211
CDCA7L	0	1.19696	0.454	0.055	0	5	Chr3.9418
DMT105	0	0.55959	0.36	0.058	0	5	Chr5.544
PnChr3-8442	0	0.925279	0.4	0.058	0	5	Chr3.8442
PnChr9-6563	2.61e-273	0.305094	0.29	0.059	8.43e-269	5	Chr9.6563
KIN12D	0	0.391622	0.319	0.059	0	5	Chr7.7772
SPC25	0	0.379089	0.315	0.06	0	5	Chr3.9838
NPK1	2e-245	0.26771	0.284	0.061	6.45e-241	5	Chr11.6004
ORTH2	7.6e-281	0.388708	0.298	0.061	2.45e-276	5	Chr11.7255
FKBP43	1.07e-235	0.359957	0.282	0.063	3.46e-231	5	Chr10.1635
KIN14C	0	0.6979	0.408	0.064	0	5	Chr10.6590
AT4G14310	0	0.658742	0.391	0.067	0	5	Chr12.5692
PnChr12-953	1.18e-199	0.271812	0.279	0.069	3.8e-195	5	Chr12.953
B34	0	3.27255	0.632	0.069	0	5	Chr12.346
BUB1	0	0.524785	0.358	0.07	0	5	Chr1.9721
PnChr10-6457	2.24e-229	0.453371	0.301	0.072	7.21e-225	5	Chr10.6457
CTDSPL2	8.48e-221	0.386227	0.302	0.074	2.73e-216	5	Chr11.7166
B34	0	3.10028	0.802	0.075	0	5	Chr12.358
MPS1	2.22e-187	0.301751	0.288	0.076	7.15e-183	5	Chr3.7678
PnChr9-4646	0	0.571715	0.362	0.076	0	5	Chr9.4646
RPA1B	0	0.860149	0.392	0.076	0	5	Chr2.92
PnChr10-217	8.27e-238	0.433887	0.319	0.077	2.67e-233	5	Chr10.217
EB1C	0	0.728612	0.426	0.077	0	5	Chr2.8438
NCAPG	1.6e-252	0.350389	0.327	0.078	5.15e-248	5	Chr3.8283
ORTH2	0	0.540417	0.382	0.078	0	5	Chr11.4111
EB1C	0	0.619651	0.381	0.079	0	5	Chr3.9138
SMC2-1	0	0.679649	0.389	0.079	0	5	Chr1.9396
PnChr5-128	2.96e-242	0.321144	0.339	0.082	9.56e-238	5	Chr5.128
PnChr2-7752	0	1.03742	0.413	0.083	0	5	Chr2.7752
PYM	0	1.00908	0.462	0.085	0	5	Chr9.5791
RPA2A	1.68e-169	0.361178	0.302	0.088	5.41e-165	5	Chr9.169
RPA3B	7.4e-135	0.449255	0.273	0.089	2.39e-130	5	Chr9.6336
PnChr9-7151	1.38e-211	0.38651	0.327	0.089	4.45e-207	5	Chr9.7151
RUK	1.1e-238	0.415814	0.344	0.089	3.56e-234	5	Chr11.6118
ORC1A	2.41e-236	0.441654	0.344	0.09	7.76e-232	5	Chr11.471
DDM1	1.79e-254	0.502405	0.348	0.09	5.76e-250	5	Chr3.9461
PnChr8-6074	0	2.99438	0.713	0.09	0	5	Chr8.6074
KIN12F	4.59e-128	0.26417	0.281	0.093	1.48e-123	5	Chr1.10437
SUVH4	2.56e-293	0.597178	0.369	0.093	8.25e-289	5	Chr3.8357
KPNB1	0	0.599469	0.392	0.093	0	5	Chr4.8518
RNR1	1.01e-241	0.661355	0.348	0.094	3.25e-237	5	Chr2.6957
POLE3	1.39e-221	0.476506	0.338	0.095	4.5e-217	5	Chr6.8247
TOP2	0	1.08711	0.53	0.095	0	5	Chr7.2574
MET1A	0	1.33471	0.508	0.099	0	5	Chr1.6439
HMGB7	0	1.87324	0.561	0.102	0	5	Chr12.6442
DEK	2.49e-244	0.506972	0.362	0.103	8.02e-240	5	Chr2.9219
MET2A	0	1.65868	0.598	0.104	0	5	Chr11.178
CDT1B	8.65e-133	0.309989	0.305	0.105	2.79e-128	5	Chr3.789
CHR24	3.1e-161	0.373614	0.317	0.106	1e-156	5	Chr1.5593
CENPC	4.81e-196	0.357813	0.351	0.106	1.55e-191	5	Chr3.10258
NUF2	6.26e-151	0.37138	0.325	0.109	2.02e-146	5	Chr8.6758
CDKB2-2	5.17e-234	0.464774	0.378	0.109	1.67e-229	5	Chr5.458
RANGAP1	0	0.711532	0.418	0.109	0	5	Chr5.8523
HMGB4	5.46e-186	1.17362	0.33	0.11	1.76e-181	5	Chr11.1326
RNASEH2C	1.75e-98	0.265085	0.28	0.111	5.66e-94	5	Chr5.6986
AT1G67320	6.23e-60	0.294866	0.254	0.115	2.01e-55	5	Chr11.7189
CMT2	3.12e-217	0.463695	0.38	0.118	1.01e-212	5	Chr5.130
DONSON	0	0.737556	0.431	0.119	0	5	Chr9.6201
GIP2	2.66e-188	0.830101	0.361	0.121	8.59e-184	5	Chr11.6021
B34	0	3.6353	0.835	0.121	0	5	Chr3.6680
CAPH2	1.68e-110	0.29402	0.314	0.122	5.4e-106	5	Chr11.6215
MCM7	9.1e-132	0.429025	0.34	0.123	2.93e-127	5	Chr6.8459
RNR1	2.92e-135	0.451892	0.337	0.126	9.43e-131	5	Chr3.4514
SMC4	1.01e-142	0.391647	0.344	0.128	3.25e-138	5	Chr2.8107
KIN14C	2.19e-118	0.268657	0.328	0.131	7.05e-114	5	Chr4.1011
NET4B	8.35e-135	0.351073	0.346	0.134	2.69e-130	5	Chr1.9355
AHL1	1.62e-124	0.392798	0.341	0.136	5.24e-120	5	Chr9.6419
SMC4	6.65e-268	0.802229	0.429	0.138	2.14e-263	5	Chr4.8046
B34	0	4.10173	0.886	0.139	0	5	Chr4.746
CYPRO4	0	1.01718	0.499	0.143	0	5	Chr9.242
PYRB2	3.05e-74	0.276143	0.312	0.144	9.82e-70	5	Chr1.10405
SNU13	6.2e-33	0.259855	0.252	0.15	2e-28	5	Chr4.8388
PnChr12-6134	3.6e-124	0.388637	0.369	0.151	1.16e-119	5	Chr12.6134
AT2G39795	2.17e-100	0.47014	0.344	0.155	7e-96	5	Chr6.7435
ROA1	1.84e-155	0.546653	0.409	0.157	5.92e-151	5	Chr4.502
PAK1IP1	5.86e-59	0.281179	0.31	0.159	1.89e-54	5	Chr4.430
PnChr11-370	1.17e-76	0.268491	0.335	0.159	3.76e-72	5	Chr11.370
MCM6	2.85e-113	0.384677	0.378	0.159	9.19e-109	5	Chr10.5824
MCM4	3.08e-65	0.267699	0.333	0.161	9.93e-61	5	Chr7.7872
CDC2C	0	1.48479	0.609	0.161	0	5	Chr4.8637
RH31	1.62e-92	0.381524	0.36	0.169	5.22e-88	5	Chr8.109
LAMA2	7.63e-140	0.584989	0.397	0.169	2.46e-135	5	Chr8.5541
CKS2	0	1.26088	0.555	0.175	0	5	Chr6.8208
PnChr11-7354	4.43e-55	0.326591	0.319	0.176	1.43e-50	5	Chr11.7354
MSI2	3.44e-116	0.460164	0.39	0.176	1.11e-111	5	Chr8.7370
WHY1	3.42e-74	0.339734	0.345	0.177	1.1e-69	5	Chr11.7281
OS03G0743400	0	1.76326	0.589	0.177	0	5	Chr6.8795
HIS2B	0	2.78659	0.75	0.179	0	5	Chr4.2533
MCM5	6.22e-140	0.557118	0.424	0.18	2.01e-135	5	Chr9.6877
OSI-36121	2.34e-74	0.333753	0.372	0.182	7.55e-70	5	Chr11.7266
H2A-4	0	2.29554	0.665	0.184	0	5	Chr1.10280
DDM1	3.64e-160	0.619918	0.442	0.185	1.17e-155	5	Chr2.8839
PUR5	1.08e-40	0.251693	0.32	0.186	3.49e-36	5	Chr11.5855
RBG2	1.62e-53	0.359356	0.337	0.186	5.22e-49	5	Chr12.5399
B34	0	4.37359	0.941	0.186	0	5	Chr11.364
HIS2A	1.21e-34	1.68477	0.269	0.187	3.91e-30	5	Chr5.8594
NRP2	2.08e-44	0.289643	0.322	0.189	6.72e-40	5	Chr2.8661
AT1G54690	0	3.96121	0.9	0.19	0	5	Chr6.8686
RPL27AB	8.65e-18	0.504643	0.265	0.192	2.79e-13	5	Chr3.9862
RRP5	6.5e-52	0.284834	0.344	0.192	2.1e-47	5	Chr5.561
ZEU1	4.78e-61	0.297848	0.357	0.195	1.54e-56	5	Chr9.6251
PnChr9-6537	3.31e-64	0.415962	0.353	0.197	1.07e-59	5	Chr9.6537
RPL3B	9.31e-60	0.347799	0.363	0.198	3e-55	5	Chr11.6402
RIOK1	7.06e-36	0.257391	0.323	0.203	2.28e-31	5	Chr12.5589
HIT4	9.06e-99	0.491219	0.398	0.206	2.92e-94	5	Chr3.7832
MONOTPS1	2.02e-34	0.33317	0.334	0.208	6.51e-30	5	Chr3.124
HMGB3	0	1.68366	0.561	0.209	0	5	Chr5.416
NFD6	6.5e-33	0.252525	0.33	0.211	2.1e-28	5	Chr1.9741
HAG2	6.52e-59	0.334236	0.369	0.213	2.1e-54	5	Chr6.595
KPNB1	1.34e-152	0.693397	0.452	0.213	4.31e-148	5	Chr6.100
PnChr7-7668	1.92e-56	0.372053	0.376	0.217	6.18e-52	5	Chr7.7668
B34	0	4.37565	0.95	0.218	0	5	Chr2.6900
RUVBL2	3.65e-48	0.303135	0.362	0.219	1.18e-43	5	Chr2.8532
HMGB3	0	1.48	0.589	0.219	0	5	Chr1.9977
TOM40-1	3.81e-47	0.318055	0.366	0.223	1.23e-42	5	Chr6.9139
FAM136A	4.57e-33	0.256602	0.351	0.224	1.47e-28	5	Chr11.5148
PnChr3-10019-5	1.81e-253	1.03833	0.522	0.224	5.85e-249	5	Chr3.10019
WEX	1.65e-56	0.35018	0.379	0.227	5.33e-52	5	Chr11.5451
RPL30	5.35e-13	0.32943	0.3	0.229	1.73e-08	5	Chr11.6064
ICR2	2.63e-64	0.42833	0.398	0.229	8.47e-60	5	Chr1.8781
TUBB1	1.04e-68	0.417734	0.399	0.23	3.35e-64	5	Chr1.380
PnChr7-6676	0	2.31925	0.732	0.231	0	5	Chr7.6676
WDR3	1.81e-65	0.413284	0.401	0.232	5.84e-61	5	Chr1.8628
PnChr2-8593	2.56e-53	0.415287	0.388	0.234	8.24e-49	5	Chr2.8593
JMJ25	2.65e-63	0.425975	0.397	0.234	8.55e-59	5	Chr7.5862
PnChr5-8165	0	2.61777	0.732	0.234	0	5	Chr5.8165
PnChr5-8231	4.8e-246	1.07047	0.544	0.235	1.55e-241	5	Chr5.8231
PnChr1-885	9.33e-39	0.359147	0.369	0.236	3.01e-34	5	Chr1.885
PRMT11	1.04e-31	0.253648	0.36	0.241	3.34e-27	5	Chr6.614
CBF5	1.68e-67	0.476147	0.413	0.241	5.42e-63	5	Chr5.8182
PnChr5-8683	1.06e-38	0.334012	0.369	0.242	3.41e-34	5	Chr5.8683
RPL19B	3.19e-19	0.403916	0.333	0.245	1.03e-14	5	Chr11.6227
CTDSPL2B	9.16e-50	0.311924	0.404	0.245	2.95e-45	5	Chr12.7213
POLD4	1.5e-53	0.35406	0.384	0.246	4.84e-49	5	Chr1.116
JASON	3.21e-54	0.345724	0.424	0.247	1.03e-49	5	Chr5.530
MRTO4	1.11e-68	0.499386	0.426	0.247	3.58e-64	5	Chr7.7400
RPL26A	1.47e-15	0.363275	0.317	0.249	4.73e-11	5	Chr3.9208
CPN60-2	1.39e-35	0.290983	0.378	0.249	4.47e-31	5	Chr11.5605
CBF5	1.26e-67	0.51125	0.423	0.249	4.05e-63	5	Chr6.7884
WDR12	1.6e-61	0.422656	0.413	0.25	5.16e-57	5	Chr2.8174
AS2	0	0.569277	0.301	0.031	0	6	Chr11.1892
IAA33	0	0.975035	0.34	0.032	0	6	Chr9.7063
SMB	0	1.44286	0.425	0.035	0	6	Chr1.7316
SMB	0	0.646963	0.338	0.041	0	6	Chr5.626
PnChr11-167	0	0.405397	0.276	0.043	0	6	Chr11.167
PnChr3-7716	7.77e-183	0.265696	0.255	0.062	2.51e-178	6	Chr3.7716
OFP6	1.01e-222	0.445831	0.273	0.063	3.26e-218	6	Chr9.6284
TYRAAT1	1.61e-168	0.288022	0.252	0.066	5.21e-164	6	Chr6.7738
PnChr3-288	3.67e-303	0.830231	0.327	0.067	1.18e-298	6	Chr3.288
PPA1	3.47e-223	0.677692	0.304	0.077	1.12e-218	6	Chr4.32
SULTR2;1	0	1.00895	0.348	0.08	0	6	Chr2.7171
PnChr6-661	4.03e-136	0.283361	0.262	0.081	1.3e-131	6	Chr6.661
PnChr1-8946	3.78e-192	0.319129	0.304	0.081	1.22e-187	6	Chr1.8946
CYP97C1	9.62e-154	0.368218	0.276	0.083	3.1e-149	6	Chr9.6467
OS03G0733400	0	0.669256	0.381	0.084	0	6	Chr12.620
PnChr6-7744	2.17e-140	0.354075	0.282	0.09	6.99e-136	6	Chr6.7744
PnChr10-277	4.1e-220	0.480046	0.332	0.09	1.32e-215	6	Chr10.277
AT5G48130	3.56e-99	0.269141	0.254	0.092	1.15e-94	6	Chr9.4845
DOF1.2	8.56e-175	0.502292	0.314	0.092	2.76e-170	6	Chr3.6976
PUB21	3.97e-97	0.254331	0.256	0.094	1.28e-92	6	Chr12.6536
FAD2	1.85e-102	0.280464	0.26	0.095	5.98e-98	6	Chr4.7508
PnChr3-10005	8.92e-130	0.358715	0.274	0.095	2.88e-125	6	Chr3.10005
ASR2	6.45e-238	1.42826	0.351	0.095	2.08e-233	6	Chr2.6474
AT1G63410	4.67e-111	0.35235	0.271	0.096	1.51e-106	6	Chr5.6508
FAD2	9.18e-127	0.289828	0.28	0.096	2.96e-122	6	Chr4.7507
DSP1	6.92e-136	0.341039	0.289	0.096	2.23e-131	6	Chr9.5108
PnChr1-8022	8.94e-150	0.502211	0.302	0.096	2.88e-145	6	Chr1.8022
ANL2	1.75e-120	0.286637	0.28	0.097	5.65e-116	6	Chr7.301
PnChr10-6766	7.22e-168	0.533952	0.312	0.097	2.33e-163	6	Chr10.6766
FAD2	3e-133	0.482324	0.288	0.098	9.69e-129	6	Chr9.5714
CHT10	1.72e-83	0.339864	0.256	0.1	5.56e-79	6	Chr5.8866
ALA5	6.3e-108	0.286178	0.279	0.101	2.03e-103	6	Chr10.5976
APE1L	1.92e-86	0.260575	0.256	0.104	6.19e-82	6	Chr6.8085
PnChr8-6065	4.35e-96	0.253261	0.273	0.105	1.4e-91	6	Chr8.6065
NRS/ER	2.4e-230	0.760437	0.365	0.105	7.74e-226	6	Chr1.9822
FLS2	1.08e-75	0.263813	0.256	0.106	3.47e-71	6	Chr3.9556
HVA22A	3.44e-110	0.28168	0.286	0.107	1.11e-105	6	Chr8.6922
AT1G66480	2.04e-108	0.331759	0.289	0.108	6.6e-104	6	Chr12.6620
PnChr2-630	9.18e-153	0.342382	0.318	0.108	2.96e-148	6	Chr2.630
FAD2-2	1.74e-99	0.445757	0.278	0.109	5.61e-95	6	Chr1.7812
PnChr2-9329	2.59e-89	0.301847	0.271	0.113	8.36e-85	6	Chr2.9329
AATP1	2.05e-97	0.340333	0.289	0.114	6.6e-93	6	Chr5.2760
LOX1.5	1.96e-167	0.477549	0.349	0.114	6.32e-163	6	Chr8.6006
PnChr10-269	2.61e-264	1.06953	0.398	0.114	8.41e-260	6	Chr10.269
VTE6	4.23e-150	0.411224	0.323	0.116	1.36e-145	6	Chr9.7698
XYLA	0	0.883595	0.474	0.116	0	6	Chr9.7031
IQM2	1.18e-68	0.274056	0.259	0.117	3.8e-64	6	Chr12.119
ARF18	1.71e-82	0.289337	0.276	0.118	5.53e-78	6	Chr6.8077
PSKR2	6.55e-132	0.317615	0.317	0.118	2.11e-127	6	Chr9.7798
PBL3	2.63e-107	0.295362	0.306	0.121	8.48e-103	6	Chr8.6356
PnChr6-422	1.25e-75	0.287906	0.274	0.122	4.02e-71	6	Chr6.422
PnChr3-810	0	1.77788	0.461	0.123	0	6	Chr3.810
PnChr2-1703	1.06e-99	1.26351	0.305	0.127	3.43e-95	6	Chr2.1703
ERF13	1.01e-52	0.252931	0.257	0.128	3.26e-48	6	Chr7.585
AT1G32780	5.9e-94	0.288333	0.31	0.128	1.9e-89	6	Chr4.64
PCR2	2.82e-116	0.365959	0.326	0.129	9.09e-112	6	Chr12.6578
AIMT1	4.02e-298	1.1184	0.45	0.129	1.3e-293	6	Chr6.7633
HSF24	9.8e-88	0.276566	0.3	0.13	3.16e-83	6	Chr3.9067
SPG1	4.13e-101	0.389322	0.311	0.13	1.33e-96	6	Chr1.10325
AT5G66900	4.17e-74	0.310013	0.293	0.131	1.35e-69	6	Chr5.7902
CGR2	3.41e-96	0.313171	0.309	0.131	1.1e-91	6	Chr1.2197
PnChr12-7240	4.9e-104	0.34445	0.315	0.131	1.58e-99	6	Chr12.7240
PnChr6-9085-3	5.36e-133	0.375208	0.345	0.131	1.73e-128	6	Chr6.9085
TP53I3	8.77e-79	0.280054	0.297	0.135	2.83e-74	6	Chr11.3391
PnChr3-9369	1.59e-157	0.447398	0.368	0.135	5.14e-153	6	Chr3.9369
PnChr10-226	2.65e-276	0.937195	0.444	0.135	8.54e-272	6	Chr10.226
AT5G01610	5.76e-94	0.300816	0.317	0.137	1.86e-89	6	Chr5.8715
WDL7	3.57e-80	0.263386	0.302	0.138	1.15e-75	6	Chr12.6612
YKL091C	3.2e-62	0.262373	0.292	0.14	1.03e-57	6	Chr2.9283
AT1G67520	5.56e-153	0.349459	0.383	0.142	1.79e-148	6	Chr10.6707
PnChr9-7552	7.45e-75	0.362967	0.303	0.143	2.4e-70	6	Chr9.7552
PnChr4-8576	3.79e-74	0.250377	0.308	0.144	1.22e-69	6	Chr4.8576
AT2G29880	1.46e-76	0.368474	0.315	0.144	4.69e-72	6	Chr11.5844
PPA1	6.93e-113	0.530561	0.338	0.144	2.24e-108	6	Chr4.40
RD21A	1.94e-56	0.737663	0.283	0.145	6.25e-52	6	Chr1.1400
AT5G47570	2.02e-92	0.296265	0.335	0.145	6.52e-88	6	Chr10.4445
TOGT1	8.07e-118	0.42875	0.347	0.145	2.6e-113	6	Chr8.7081
AT4G22030	6.12e-71	0.282404	0.305	0.146	1.98e-66	6	Chr10.6665
PnChr2-8920	5.04e-81	0.264925	0.319	0.146	1.62e-76	6	Chr2.8920
UBP1B	3.93e-82	0.284467	0.327	0.146	1.27e-77	6	Chr3.6352
FTIP3	1.84e-106	0.323387	0.343	0.146	5.93e-102	6	Chr5.6441
HIPP28	7.47e-102	0.476706	0.347	0.146	2.41e-97	6	Chr9.5490
LBD15	3.1e-154	0.515431	0.394	0.146	1e-149	6	Chr1.27
R1	2.5e-100	0.437044	0.336	0.147	8.08e-96	6	Chr12.7095
AT1G16060	9.37e-203	0.777183	0.423	0.148	3.02e-198	6	Chr2.9331
AT1G67480	4.99e-68	0.27817	0.305	0.15	1.61e-63	6	Chr11.7160
AIR3	1.66e-95	0.342625	0.34	0.15	5.36e-91	6	Chr1.614
PUP21	9.02e-72	0.382246	0.323	0.151	2.91e-67	6	Chr10.6233
ISA3	3.52e-88	0.305884	0.324	0.151	1.14e-83	6	Chr9.1642
ARPN	2.42e-167	1.04268	0.4	0.151	7.8e-163	6	Chr8.6786
AT3G50280	4.56e-104	0.334244	0.356	0.156	1.47e-99	6	Chr9.293
AOC	1.56e-121	0.652803	0.362	0.158	5.02e-117	6	Chr2.8866
FAD2	8.59e-154	1.13249	0.391	0.158	2.77e-149	6	Chr9.5700
CYP704C1	2.18e-163	0.69127	0.398	0.158	7.04e-159	6	Chr8.398
ARF18	1.11e-93	0.291612	0.352	0.159	3.57e-89	6	Chr6.6751
PnChr9-6217	8.3e-115	0.548453	0.353	0.159	2.68e-110	6	Chr9.6217
S-RBP11	3.15e-85	0.302144	0.342	0.161	1.01e-80	6	Chr9.6326
RHL1	3.91e-81	0.294962	0.349	0.161	1.26e-76	6	Chr1.9135
WRKY41	1.41e-91	0.273909	0.354	0.161	4.55e-87	6	Chr7.120
CEP14	4.81e-109	0.272375	0.384	0.161	1.55e-104	6	Chr10.6322
ERF5	1.4e-114	0.688825	0.366	0.162	4.51e-110	6	Chr4.199
FAD2	3.52e-63	0.336048	0.328	0.163	1.14e-58	6	Chr9.5719
TPST	2.19e-87	0.632809	0.335	0.163	7.05e-83	6	Chr5.7928
PnChr12-7122-2	2.07e-94	0.367658	0.358	0.163	6.68e-90	6	Chr12.7122
RTNLB8	1.4e-105	0.391444	0.366	0.163	4.53e-101	6	Chr1.9867
PLT5	7.94e-86	0.287306	0.356	0.164	2.56e-81	6	Chr8.7182
ARF18	2.6e-86	0.290882	0.354	0.165	8.38e-82	6	Chr4.6932
EPHX4	4.38e-97	0.554058	0.355	0.166	1.41e-92	6	Chr7.7829
NPF5.2	1.08e-57	0.256739	0.321	0.167	3.49e-53	6	Chr11.5703
NRPB8A	4.54e-64	0.340515	0.329	0.167	1.46e-59	6	Chr12.5132
FHT	8.68e-82	0.278633	0.344	0.167	2.8e-77	6	Chr1.10106
CML17	5.05e-95	0.320984	0.363	0.167	1.63e-90	6	Chr10.6747
WRKY65	7.64e-98	0.311516	0.371	0.169	2.46e-93	6	Chr9.5531
YOAA	6.23e-70	0.377523	0.335	0.17	2.01e-65	6	Chr11.5941
GSTL3	1.87e-63	0.275551	0.329	0.172	6.02e-59	6	Chr9.6583
PnChr3-300	4.52e-74	0.928861	0.34	0.173	1.46e-69	6	Chr3.300
PnChr7-7173	9.93e-91	0.291729	0.368	0.174	3.2e-86	6	Chr7.7173
INV1	1.11e-138	0.510283	0.417	0.174	3.58e-134	6	Chr9.6313
PnChr2-8910	8.96e-96	0.420684	0.371	0.175	2.89e-91	6	Chr2.8910
BBM2	4.04e-99	0.413734	0.381	0.175	1.3e-94	6	Chr12.4462
PNC1	1.65e-33	0.995431	0.282	0.177	5.31e-29	6	Chr4.8573
SRG1	7.03e-58	0.384957	0.323	0.177	2.27e-53	6	Chr9.6654
PCKA	2.85e-59	0.542455	0.328	0.177	9.19e-55	6	Chr2.8575
PnChr7-7615	3.25e-96	0.381459	0.378	0.177	1.05e-91	6	Chr7.7615
GH3.6	8.49e-110	0.414912	0.394	0.177	2.74e-105	6	Chr1.10261
SPPL4	5.06e-112	0.335201	0.392	0.178	1.63e-107	6	Chr7.234
PnChr11-6125	1.19e-113	0.528505	0.383	0.179	3.83e-109	6	Chr11.6125
NUDT25	3.44e-123	0.376386	0.417	0.179	1.11e-118	6	Chr12.6601
AT1G78830	4.64e-155	0.945076	0.422	0.179	1.5e-150	6	Chr4.677
PnChr6-739	7.55e-70	0.320948	0.359	0.18	2.44e-65	6	Chr6.739
IMMP2L	1.69e-71	0.307496	0.358	0.181	5.45e-67	6	Chr4.8449
AT1G78280	3.44e-55	0.252318	0.332	0.182	1.11e-50	6	Chr9.2011
ZAT10	2.9e-136	0.540013	0.426	0.183	9.35e-132	6	Chr1.1961
RPL27AB	3e-61	0.284984	0.367	0.184	9.67e-57	6	Chr3.9862
PnChr10-6504	3.66e-118	0.460079	0.41	0.185	1.18e-113	6	Chr10.6504
MT-CYB	3.81e-34	0.44291	0.306	0.186	1.23e-29	6	Chr3.3304
UGT29	2.43e-68	0.312665	0.353	0.186	7.85e-64	6	Chr5.8282
HPCA1	1.03e-40	0.295151	0.321	0.187	3.31e-36	6	Chr7.7207
FAD2	7.3e-115	0.553441	0.406	0.187	2.35e-110	6	Chr4.7579
PnChr12-806	8.38e-102	0.758969	0.402	0.189	2.7e-97	6	Chr12.806
HST	3.05e-155	0.570791	0.435	0.189	9.82e-151	6	Chr11.5463
FLS	9.2e-47	0.308563	0.328	0.19	2.97e-42	6	Chr3.7641
VSR6	1.67e-117	0.352784	0.429	0.191	5.38e-113	6	Chr10.5852
AT3G07570	2.61e-160	0.442252	0.47	0.191	8.43e-156	6	Chr6.9132
PnChr1-168	1.21e-65	0.273258	0.366	0.192	3.91e-61	6	Chr1.168
AT4G27270	5.06e-68	0.27035	0.368	0.192	1.63e-63	6	Chr1.10255
DLC-1	2.86e-133	0.62044	0.419	0.192	9.21e-129	6	Chr12.6577
ZIFL1	4.29e-63	0.264414	0.356	0.193	1.38e-58	6	Chr12.5439
PnChr7-214	7.83e-224	2.53951	0.476	0.193	2.53e-219	6	Chr7.214
PnChr3-179	1.11e-304	2.5935	0.529	0.195	3.58e-300	6	Chr3.179
OSB3	1.55e-60	0.270305	0.36	0.196	4.99e-56	6	Chr9.7084
AGPP	1.58e-68	0.393526	0.361	0.196	5.1e-64	6	Chr1.621
WRKY6	2.32e-43	0.287834	0.336	0.197	7.48e-39	6	Chr9.5029
GIR2	4.82e-97	0.522726	0.424	0.197	1.56e-92	6	Chr1.8462
PnChr7-7324	2.11e-10	0.275221	0.258	0.2	6.81e-06	6	Chr7.7324
GPX2	5.64e-107	0.441369	0.406	0.201	1.82e-102	6	Chr12.4909
FAD2	1.83e-199	1.53299	0.485	0.201	5.91e-195	6	Chr4.7509
CREG1	8.23e-56	0.264906	0.356	0.203	2.66e-51	6	Chr3.8676
PnChr8-451	6.41e-195	1.75869	0.473	0.203	2.07e-190	6	Chr8.451
PnChr2-8770	2.13e-60	0.376514	0.372	0.204	6.86e-56	6	Chr2.8770
SNRNP40	1.26e-61	0.360463	0.369	0.205	4.05e-57	6	Chr11.5219
PnChr3-7540	1.16e-15	0.386145	0.271	0.206	3.73e-11	6	Chr3.7540
PnChr1-7537-1	4.39e-78	0.402684	0.386	0.207	1.41e-73	6	Chr1.7537
WRKY75	1.92e-88	0.345605	0.408	0.207	6.18e-84	6	Chr11.7191
HSP26-A	2.72e-100	0.430375	0.415	0.207	8.76e-96	6	Chr6.200
AT2G17695	6.84e-75	0.275027	0.392	0.208	2.21e-70	6	Chr8.1011
AT2G44050	1.15e-110	0.626299	0.422	0.208	3.72e-106	6	Chr12.5285
SKU5	1.02e-38	0.28471	0.332	0.209	3.29e-34	6	Chr6.9099
AT1G76070	3.02e-78	0.418685	0.39	0.209	9.75e-74	6	Chr1.10059
AS	3.01e-105	0.566678	0.434	0.209	9.71e-101	6	Chr5.8363
MRPL19	2.13e-54	0.325248	0.377	0.211	6.88e-50	6	Chr3.8310
PnChr12-2952	5.06e-140	0.642655	0.44	0.211	1.63e-135	6	Chr12.2952
ZAT11	4.71e-67	0.337112	0.401	0.212	1.52e-62	6	Chr4.7437
UBC32	1.45e-78	0.327958	0.393	0.213	4.69e-74	6	Chr11.6292
PnChr1-695	2.53e-120	0.900736	0.428	0.215	8.17e-116	6	Chr1.695
UXS6	4.38e-50	0.404765	0.363	0.216	1.41e-45	6	Chr6.7264
ERF5	1.34e-78	0.593477	0.402	0.216	4.31e-74	6	Chr9.7217
EMB506	3.95e-250	1.91661	0.52	0.216	1.27e-245	6	Chr2.8022
AT2G24330	6.22e-58	0.28342	0.374	0.217	2.01e-53	6	Chr9.7742
FLUG	1.83e-89	0.358141	0.425	0.218	5.9e-85	6	Chr5.1999
CYP94A2	1.77e-109	0.386227	0.452	0.218	5.7e-105	6	Chr6.8260
PnChr8-7233	7.15e-63	0.598575	0.404	0.22	2.31e-58	6	Chr8.7233
PnChr1-9560	8.31e-33	0.407436	0.341	0.221	2.68e-28	6	Chr1.9560
PnChr8-510	3.83e-84	0.358535	0.42	0.221	1.24e-79	6	Chr8.510
CSE	6.5e-44	0.265694	0.362	0.222	2.1e-39	6	Chr6.8586
RPL30	7.34e-52	0.448226	0.381	0.224	2.37e-47	6	Chr11.6064
UGD3	1.98e-75	0.272095	0.416	0.225	6.37e-71	6	Chr11.6976
SCPL3	2.58e-46	0.273768	0.368	0.226	8.31e-42	6	Chr7.7618
PnChr11-5340	1.32e-26	0.268573	0.329	0.227	4.27e-22	6	Chr11.5340
NUDT17	8.39e-74	0.382527	0.417	0.227	2.7e-69	6	Chr3.8284
AT2G30020	2.05e-66	0.470767	0.401	0.229	6.6e-62	6	Chr5.8364
FAD2	8.4e-65	0.40116	0.411	0.23	2.71e-60	6	Chr4.7512
PUB29	3.45e-120	0.556441	0.464	0.23	1.11e-115	6	Chr3.6862
ICR2	1.83e-48	0.326892	0.381	0.231	5.89e-44	6	Chr1.8781
KAN4	2.58e-45	0.27915	0.379	0.233	8.32e-41	6	Chr9.4496
AT5G44410	2.81e-97	0.516313	0.444	0.233	9.06e-93	6	Chr4.1082
TGA21	8.28e-83	0.330571	0.433	0.234	2.67e-78	6	Chr1.8054
SDR3B	6.84e-113	0.442564	0.479	0.234	2.21e-108	6	Chr5.8917
AT1G64065	6.7e-78	0.570259	0.421	0.235	2.16e-73	6	Chr10.6917
ND5	7.14e-07	0.287835	0.29	0.236	0.0230376	6	Chr10.2227
SAUR32	1.98e-109	0.35474	0.494	0.237	6.39e-105	6	Chr1.7696
RPL19B	1.3e-61	0.279115	0.441	0.238	4.18e-57	6	Chr11.6227
PnChr7-218	5.74e-238	2.36086	0.548	0.238	1.85e-233	6	Chr7.218
APF2	5.51e-84	0.36224	0.441	0.239	1.78e-79	6	Chr1.9858
OPT4	2.4e-59	0.320725	0.41	0.24	7.76e-55	6	Chr8.6908
BAG2	2.23e-98	0.780659	0.449	0.24	7.18e-94	6	Chr3.8524
ERF1	1.68e-41	0.311022	0.38	0.241	5.42e-37	6	Chr8.645
FAD2	8.77e-64	0.312417	0.42	0.241	2.83e-59	6	Chr4.7511
TP7	1.82e-140	0.585396	0.517	0.242	5.87e-136	6	Chr1.10209
PUB33	1.15e-168	0.641139	0.524	0.242	3.72e-164	6	Chr10.93
CCMFC	5.14e-45	0.398542	0.398	0.243	1.66e-40	6	Chr2.3844
CSN6A	1.37e-46	0.251101	0.391	0.246	4.42e-42	6	Chr1.6605
PnChr2-7158	0	1.02735	0.663	0.246	0	6	Chr2.7158
PnChr2-248	2.15e-119	0.818176	0.468	0.247	6.94e-115	6	Chr2.248
EMB8	3.89e-66	0.259443	0.435	0.248	1.26e-61	6	Chr2.629
LBD12	4.3e-97	0.441987	0.492	0.249	1.39e-92	6	Chr6.8383
BSPA	0	1.9963	0.356	0.006	0	7	Chr4.8210
PnChr6-8091	0	1.22025	0.424	0.009	0	7	Chr6.8091
BC10	0	1.39381	0.44	0.009	0	7	Chr3.9382
SCPL34	0	1.24232	0.401	0.01	0	7	Chr11.6461
AT1G61900	0	0.922085	0.343	0.013	0	7	Chr9.4992
PnChr11-5297	0	0.987387	0.261	0.014	0	7	Chr11.5297
AT5G44440	0	1.7145	0.261	0.015	0	7	Chr11.2607
PnChr7-7586	0	2.79579	0.56	0.019	0	7	Chr7.7586
ZAT11	0	1.02034	0.268	0.02	0	7	Chr6.7234
XCP1	0	2.37524	0.422	0.02	0	7	Chr1.9950
BRN2	0	1.70137	0.547	0.022	0	7	Chr2.1000
AT1G50720	0	3.09733	0.691	0.022	0	7	Chr1.10387
MJ1607	0	2.31955	0.607	0.023	0	7	Chr10.1012
MAN7	0	0.891341	0.257	0.026	0	7	Chr3.9508
XCP1	0	1.10158	0.374	0.028	0	7	Chr5.442
PnChr9-7853	0	3.54132	0.768	0.036	0	7	Chr9.7853
UPS2	0	0.681481	0.268	0.038	0	7	Chr12.6847
PnChr11-6235	0	0.987794	0.295	0.039	0	7	Chr11.6235
PnChr3-7531	0	2.02351	0.37	0.039	0	7	Chr3.7531
UGD1	0	2.19706	0.611	0.041	0	7	Chr3.9624
MEE23	0	1.72848	0.502	0.043	0	7	Chr7.6466
SMB	0	0.932236	0.312	0.045	0	7	Chr1.7316
LRK10L-1.2	8.01e-242	0.681693	0.257	0.049	2.59e-237	7	Chr2.230
PnChr2-8345	0	1.00767	0.314	0.05	0	7	Chr2.8345
PER24	0	1.76862	0.327	0.052	0	7	Chr12.6069
PME59	0	1.36351	0.317	0.053	0	7	Chr9.7136
PnChr12-5270	4.17e-183	0.888432	0.252	0.06	1.35e-178	7	Chr12.5270
AT5G67140	1.53e-178	0.715729	0.251	0.061	4.92e-174	7	Chr2.8409
LPR1	2.56e-257	0.634612	0.293	0.061	8.25e-253	7	Chr12.6626
PnChr7-1380	0	1.2505	0.386	0.064	0	7	Chr7.1380
ZAT5	4.37e-275	0.979231	0.315	0.066	1.41e-270	7	Chr5.7819
PnChr3-288	0	1.12952	0.346	0.067	0	7	Chr3.288
PnChr6-6172	7.08e-200	0.623868	0.28	0.069	2.28e-195	7	Chr6.6172
PnChr1-8946	0	1.52217	0.451	0.073	0	7	Chr1.8946
EXPA11	1.62e-284	0.852641	0.34	0.075	5.22e-280	7	Chr1.10070
PCKA	0	1.77806	0.382	0.076	0	7	Chr9.716
SMR3	1.41e-173	0.60703	0.288	0.079	4.55e-169	7	Chr6.5612
SWEET17	2.53e-259	0.728251	0.338	0.079	8.17e-255	7	Chr8.6177
OS03G0733400	0	1.28964	0.458	0.081	0	7	Chr12.620
PnChr7-6972	0	1.18549	0.442	0.082	0	7	Chr7.6972
DOF1.2	0	1.36782	0.472	0.083	0	7	Chr3.6976
SCPL19	2.55e-164	0.614656	0.29	0.085	8.23e-160	7	Chr1.1819
WRKY72A	1.87e-115	0.533327	0.267	0.091	6.03e-111	7	Chr3.8728
AT1G60420	1.33e-146	0.638417	0.293	0.091	4.31e-142	7	Chr8.972
SWEET2A	1.01e-193	1.22613	0.311	0.091	3.27e-189	7	Chr10.6258
PnChr10-6766	0	1.28955	0.414	0.092	0	7	Chr10.6766
AT5G48130	1.02e-92	0.4666	0.25	0.093	3.28e-88	7	Chr9.4845
PnChr1-9673	1.41e-126	0.710558	0.275	0.093	4.54e-122	7	Chr1.9673
CHT10	4.36e-299	1.08164	0.385	0.093	1.41e-294	7	Chr5.8866
PnChr1-8022	4.3e-185	0.841785	0.323	0.095	1.39e-180	7	Chr1.8022
FLS2	0	1.13157	0.432	0.095	0	7	Chr3.9556
OFUT11	7.87e-96	0.580716	0.253	0.096	2.54e-91	7	Chr3.7660
PnChr8-6065	0	1.03066	0.428	0.096	0	7	Chr8.6065
NRS/ER	0	1.67345	0.521	0.096	0	7	Chr1.9822
AT1G64760	6.47e-105	0.545753	0.264	0.098	2.09e-100	7	Chr4.8280
ALA5	1.71e-150	0.53193	0.309	0.1	5.52e-146	7	Chr10.5976
FLOT1	0	1.52041	0.434	0.101	0	7	Chr10.3886
ASR2	1.02e-90	0.766288	0.267	0.102	3.28e-86	7	Chr2.6474
SMR3	1e-223	0.726521	0.365	0.102	3.23e-219	7	Chr4.2510
PMEI9	8.64e-109	0.675384	0.291	0.108	2.79e-104	7	Chr7.393
EP3	0	3.69283	0.632	0.108	0	7	Chr11.5029
PnChr12-6480	3.88e-237	2.64697	0.382	0.112	1.25e-232	7	Chr12.6480
PMEI4	0	1.33475	0.449	0.115	0	7	Chr1.9417
VQ18	2.11e-172	1.08587	0.35	0.117	6.79e-168	7	Chr7.1161
LOX1.5	1.07e-96	0.674189	0.294	0.119	3.45e-92	7	Chr8.6006
PSY1R	5.91e-65	0.449471	0.26	0.12	1.91e-60	7	Chr3.10493
AT4G27270	2.65e-101	0.626736	0.3	0.12	8.54e-97	7	Chr10.6566
NAC052	0	1.11959	0.465	0.122	0	7	Chr6.5798
TOGT1	2.99e-67	0.551186	0.266	0.123	9.63e-63	7	Chr10.6998
PUB23	1.71e-97	0.606821	0.305	0.124	5.52e-93	7	Chr7.788
XYLA	6.38e-164	0.70361	0.362	0.126	2.06e-159	7	Chr9.7031
AT5G66900	9.65e-182	0.754979	0.375	0.126	3.11e-177	7	Chr5.7902
AMY3	1.75e-166	0.780789	0.354	0.127	5.64e-162	7	Chr2.8172
PT1	0	1.99971	0.51	0.127	0	7	Chr12.5729
MEE23	0	2.87069	0.711	0.127	0	7	Chr7.6503
RNFT2	1.32e-64	0.444308	0.268	0.128	4.26e-60	7	Chr9.7174
ABC1K7	3.98e-76	0.552242	0.284	0.13	1.28e-71	7	Chr1.589
PnChr2-1703	2.37e-55	1.15714	0.262	0.131	7.64e-51	7	Chr2.1703
POXN1	1.14e-139	1.59539	0.346	0.132	3.67e-135	7	Chr8.6854
MEE23	0	3.89977	0.826	0.133	0	7	Chr7.6457
AT3G25290	9.48e-77	0.522818	0.293	0.134	3.06e-72	7	Chr6.9077
ITN1	1.09e-49	0.467099	0.255	0.135	3.5e-45	7	Chr4.7949
PnChr3-810	1.88e-85	1.17271	0.305	0.135	6.05e-81	7	Chr3.810
AT5G58300	7.57e-109	0.624495	0.328	0.136	2.44e-104	7	Chr4.8622
HIPP28	0	1.56103	0.525	0.136	0	7	Chr9.5490
KIN7E	4.02e-61	0.494452	0.274	0.139	1.3e-56	7	Chr7.7893
AIMT1	1.82e-103	1.33184	0.318	0.14	5.86e-99	7	Chr6.7633
PnChr3-1544	6.33e-80	0.675631	0.295	0.141	2.04e-75	7	Chr3.1544
CYP720B1	1.56e-136	0.845437	0.357	0.141	5.02e-132	7	Chr3.767
PnChr9-7552	2.85e-127	0.918481	0.342	0.142	9.18e-123	7	Chr9.7552
AT1G67520	4.44e-193	0.881245	0.401	0.143	1.43e-188	7	Chr10.6707
AT1G29670	0	1.79134	0.515	0.143	0	7	Chr4.582
AT1G30700	0	2.9135	0.623	0.143	0	7	Chr8.4519
LBD15	4e-255	1.02236	0.449	0.144	1.29e-250	7	Chr1.27
PnChr11-6702	3.47e-80	0.560634	0.323	0.145	1.12e-75	7	Chr11.6702
FTIP3	1.73e-177	0.839262	0.386	0.145	5.58e-173	7	Chr5.6441
PnChr10-226	2.04e-44	0.589168	0.272	0.148	6.56e-40	7	Chr10.226
PnChr2-8920	3.19e-57	0.543082	0.285	0.149	1.03e-52	7	Chr2.8920
AIR3	6.6e-137	0.918271	0.363	0.149	2.13e-132	7	Chr1.614
PPA1	4.68e-44	0.597415	0.263	0.15	1.51e-39	7	Chr4.40
PnChr6-7754	0	1.88908	0.501	0.151	0	7	Chr6.7754
PnChr12-7122-2	0	1.46327	0.501	0.154	0	7	Chr12.7122
RHIE	6.95e-42	0.502464	0.264	0.155	2.24e-37	7	Chr9.801
PHOX1	1.89e-57	0.467852	0.293	0.155	6.1e-53	7	Chr1.9065
PUP21	1.55e-34	0.564001	0.262	0.156	5e-30	7	Chr10.6233
AT5G60760	6.22e-33	0.430449	0.257	0.157	2e-28	7	Chr6.8123
GGP5	6.74e-43	0.602021	0.27	0.157	2.17e-38	7	Chr8.6927
AT2G27500	8.6e-31	0.351253	0.261	0.158	2.77e-26	7	Chr6.8245
BHLH78	8.1e-35	0.503266	0.262	0.159	2.61e-30	7	Chr5.9091
PnChr6-8251	0	4.31418	0.903	0.159	0	7	Chr6.8251
ABCB15	2.71e-30	0.298948	0.266	0.16	8.73e-26	7	Chr3.8689
CAN1	1.04e-41	0.388463	0.276	0.16	3.34e-37	7	Chr6.7739
PnChr5-580	7.35e-90	0.772267	0.345	0.16	2.37e-85	7	Chr5.580
PARP2	3.36e-26	0.355981	0.253	0.166	1.08e-21	7	Chr6.8579
IP5P10	1.25e-39	0.451601	0.28	0.166	4.02e-35	7	Chr7.5414
CEP14	4.71e-64	0.546484	0.322	0.166	1.52e-59	7	Chr10.6322
NAT3	2.58e-154	0.780177	0.401	0.166	8.31e-150	7	Chr6.733
ARF18	1.94e-23	0.297874	0.255	0.167	6.26e-19	7	Chr6.6751
CHX18	1.98e-39	0.383448	0.284	0.168	6.37e-35	7	Chr4.189
RHL1	7.38e-23	0.274106	0.259	0.169	2.38e-18	7	Chr1.9135
PUB19	4.15e-36	0.508057	0.283	0.169	1.34e-31	7	Chr2.9020
PnChr3-300	5.76e-150	1.38758	0.403	0.17	1.86e-145	7	Chr3.300
ARF18	4.33e-35	0.430908	0.282	0.171	1.4e-30	7	Chr4.6932
CML17	4.69e-44	0.455039	0.294	0.172	1.51e-39	7	Chr10.6747
PDIL5-2	2.83e-54	0.669984	0.302	0.172	9.14e-50	7	Chr2.739
PJA2	2.38e-26	0.491443	0.257	0.173	7.68e-22	7	Chr9.6977
DA2	1.26e-44	0.487338	0.295	0.173	4.08e-40	7	Chr1.668
PnChr7-7173	1.64e-136	0.86554	0.394	0.173	5.31e-132	7	Chr7.7173
PNC1	1.91e-73	1.14362	0.341	0.174	6.16e-69	7	Chr4.8573
PnChr12-806	0	3.33733	0.638	0.174	0	7	Chr12.806
PnChr6-184	0	2.59192	0.718	0.174	0	7	Chr6.184
WAKL14	1.39e-19	0.293409	0.252	0.175	4.49e-15	7	Chr3.9006
AT1G14780	1.89e-18	0.282253	0.251	0.176	6.09e-14	7	Chr11.6631
PUB6	1.01e-23	0.384252	0.26	0.177	3.26e-19	7	Chr12.7199
HMGB1	1.67e-34	0.381217	0.288	0.179	5.38e-30	7	Chr6.128
SRG1	8.86e-42	0.389007	0.297	0.179	2.86e-37	7	Chr9.6654
PnChr2-8910	4.98e-48	0.614083	0.311	0.18	1.61e-43	7	Chr2.8910
NUDT25	1.76e-120	0.737994	0.399	0.181	5.67e-116	7	Chr12.6601
PnChr7-7615	1.86e-47	0.498026	0.314	0.182	5.98e-43	7	Chr7.7615
PnChr12-6885-1	3.11e-21	0.382017	0.261	0.183	1e-16	7	Chr12.6885
PCKA	1.4e-17	0.304705	0.261	0.183	4.52e-13	7	Chr2.8575
OS06G0358800	1.89e-30	0.531479	0.286	0.183	6.09e-26	7	Chr1.9513
HO1	1.58e-51	0.585822	0.308	0.183	5.09e-47	7	Chr9.6732
AT5G39865	3.96e-92	0.61666	0.372	0.183	1.28e-87	7	Chr8.2309
PnChr10-6504	1.62e-205	1.14665	0.461	0.183	5.23e-201	7	Chr10.6504
AT2G33170	2.43e-33	0.415251	0.291	0.184	7.82e-29	7	Chr11.5592
PUB23	1.42e-20	0.434595	0.268	0.186	4.58e-16	7	Chr6.8308
AT3G07570	0	1.54614	0.574	0.186	0	7	Chr6.9132
GH3.6	3.36e-18	0.350074	0.262	0.187	1.08e-13	7	Chr1.10261
PAT17	6.09e-32	0.443641	0.282	0.187	1.96e-27	7	Chr8.5579
NHL1	6.56e-50	0.687411	0.318	0.187	2.12e-45	7	Chr1.8429
SPPL4	3.7e-19	0.294884	0.264	0.188	1.19e-14	7	Chr7.234
AT1G78280	7.45e-23	0.424391	0.268	0.188	2.4e-18	7	Chr9.2011
RABB1C	4.88e-29	0.40935	0.282	0.188	1.58e-24	7	Chr1.620
UGT94E5	1.13e-35	0.414788	0.305	0.188	3.66e-31	7	Chr4.7462
GIR2	0	1.59059	0.59	0.188	0	7	Chr1.8462
MT-CYB	4.93e-17	0.479444	0.264	0.19	1.59e-12	7	Chr3.3304
HSC-2	3.26e-50	0.471462	0.337	0.193	1.05e-45	7	Chr4.7557
SCL1	5.56e-28	0.452304	0.284	0.194	1.79e-23	7	Chr2.6126
ML2	9.35e-13	0.342159	0.252	0.195	3.02e-08	7	Chr9.5603
PnChr2-8925	1.86e-13	0.268418	0.268	0.195	5.99e-09	7	Chr2.8925
ZAT10	6.03e-10	0.305535	0.251	0.196	1.94e-05	7	Chr1.1961
ILK1	5.86e-13	0.353632	0.255	0.196	1.89e-08	7	Chr10.6282
VSR6	2.64e-83	0.593925	0.377	0.196	8.52e-79	7	Chr10.5852
FBXL14	1.2e-18	0.369449	0.271	0.197	3.86e-14	7	Chr2.9400
PnChr7-7324	1.78e-29	0.60308	0.301	0.197	5.73e-25	7	Chr7.7324
PLL4	4.05e-30	0.361577	0.305	0.198	1.31e-25	7	Chr5.8191
PnChr5-21	4.85e-29	0.418464	0.292	0.199	1.57e-24	7	Chr5.21
ATG8I	5.33e-17	0.329359	0.269	0.2	1.72e-12	7	Chr5.8884
PAP2	9.18e-18	0.347021	0.271	0.2	2.96e-13	7	Chr12.6863
WRKY6	2.61e-34	0.412126	0.312	0.2	8.42e-30	7	Chr9.5029
TIR	1.61e-22	0.41626	0.283	0.201	5.21e-18	7	Chr5.7846
UGE3	3.01e-40	0.464761	0.322	0.201	9.72e-36	7	Chr5.6557
WAKL20	6.82e-20	0.322535	0.293	0.203	2.2e-15	7	Chr6.7429
NPF5.5	5.54e-26	0.438106	0.297	0.204	1.79e-21	7	Chr6.148
AGPP	2.02e-09	0.253314	0.254	0.205	6.52e-05	7	Chr1.621
SYP131	6.76e-12	0.332156	0.256	0.205	2.18e-07	7	Chr9.6181
PnChr7-214	1.48e-44	1.68688	0.326	0.205	4.78e-40	7	Chr7.214
CREG1	2.32e-48	0.529372	0.327	0.206	7.5e-44	7	Chr3.8676
PnChr6-8059	5.68e-78	1.03209	0.36	0.206	1.83e-73	7	Chr6.8059
SCE1	1.81e-12	0.308411	0.259	0.207	5.85e-08	7	Chr9.335
PnChr3-7540	4.18e-12	0.583609	0.259	0.207	1.35e-07	7	Chr3.7540
AT4G12490	2.44e-233	1.48618	0.542	0.207	7.87e-229	7	Chr12.5863
CIP7	5.38e-12	0.353027	0.263	0.208	1.74e-07	7	Chr12.5707
PnChr5-8317	7.04e-14	0.318123	0.272	0.208	2.27e-09	7	Chr5.8317
PYD2	1.51e-19	0.35806	0.284	0.208	4.86e-15	7	Chr11.4558
AT1G77330	1.07e-267	1.87977	0.547	0.211	3.46e-263	7	Chr3.7429
BURP3	2.22e-06	0.306447	0.251	0.212	0.0714813	7	Chr3.7348
GK-2	4.14e-10	0.318632	0.257	0.212	1.34e-05	7	Chr9.5856
PnChr4-1350	3.12e-09	0.357758	0.259	0.212	0.000100626	7	Chr4.1350
AT1G11330	1.08e-08	0.291405	0.259	0.212	0.000348528	7	Chr4.938
PnChr4-1494	8.28e-41	0.51438	0.325	0.212	2.67e-36	7	Chr4.1494
HSP26-A	5.06e-57	0.739712	0.351	0.213	1.63e-52	7	Chr6.200
MDIS2	1.33e-11	0.279247	0.274	0.214	4.29e-07	7	Chr6.7707
PnChr1-9560	1.28e-117	0.9898	0.44	0.215	4.13e-113	7	Chr1.9560
SWEET2A	7.44e-14	0.33413	0.282	0.216	2.4e-09	7	Chr4.556
MADS9	4.29e-17	0.444434	0.297	0.216	1.38e-12	7	Chr3.7404
TMEM97	4.41e-16	0.355979	0.283	0.217	1.42e-11	7	Chr1.9559
PnChr8-451	4.72e-16	0.454102	0.293	0.217	1.52e-11	7	Chr8.451
SBT3.6	2.42e-23	0.446411	0.295	0.217	7.81e-19	7	Chr11.261
HHO3	1.85e-27	0.589033	0.31	0.217	5.97e-23	7	Chr12.6735
AS	1.06e-36	0.653417	0.338	0.217	3.41e-32	7	Chr5.8363
AT3G50520	9.28e-12	0.353556	0.27	0.218	2.99e-07	7	Chr9.4457
SMAX1	3.11e-10	0.292619	0.272	0.218	1e-05	7	Chr9.7019
ZAT11	5.28e-25	0.525357	0.312	0.218	1.7e-20	7	Chr6.7917
PnChr8-7233	2.25e-99	0.930795	0.453	0.218	7.26e-95	7	Chr8.7233
AT2G44050	1.66e-18	0.524651	0.289	0.219	5.37e-14	7	Chr12.5285
ZAT11	1e-20	0.321273	0.314	0.219	3.23e-16	7	Chr4.7437
GET3B	9.1e-34	0.447636	0.319	0.22	2.94e-29	7	Chr4.6818
CYP94A2	7.57e-132	0.883292	0.446	0.22	2.44e-127	7	Chr6.8260
PnChr10-5975	2.84e-07	0.307916	0.259	0.221	0.00914488	7	Chr10.5975
AT4G33920	4.03e-09	0.358491	0.267	0.221	0.000130046	7	Chr3.9174
UXS6	1.18e-27	0.91628	0.297	0.221	3.82e-23	7	Chr6.7264
SPAPJ696.02	7.17e-09	0.287349	0.263	0.222	0.000231344	7	Chr4.7964
PnChr3-10244	1.22e-13	0.300651	0.277	0.222	3.94e-09	7	Chr3.10244
UBC32	2.16e-09	0.362212	0.261	0.223	6.96e-05	7	Chr11.6292
SAC4	3.47e-13	0.312554	0.282	0.223	1.12e-08	7	Chr6.7787
YUID	2.31e-06	0.318403	0.254	0.225	0.0743617	7	Chr1.9516
PnChr6-9097	4.19e-12	0.352352	0.284	0.225	1.35e-07	7	Chr6.9097
CDC48	4.32e-18	0.316526	0.301	0.226	1.39e-13	7	Chr2.9070
FLUG	4.64e-35	0.453899	0.332	0.226	1.5e-30	7	Chr5.1999
SAUR32	0	1.9737	0.684	0.226	0	7	Chr1.7696
PnChr1-695	1.07e-12	0.60634	0.276	0.227	3.45e-08	7	Chr1.695
AT1G09160	4.15e-06	0.300372	0.257	0.228	0.133754	7	Chr8.6246
PnChr10-5573	1.19e-51	0.513472	0.366	0.228	3.85e-47	7	Chr10.5573
SACS	3.08e-05	0.282262	0.255	0.229	0.993393	7	Chr11.6451
ACA12	2.32e-78	0.846251	0.41	0.229	7.47e-74	7	Chr5.8409
PnChr4-7517	3.82e-67	0.672527	0.389	0.23	1.23e-62	7	Chr4.7517
NUDT13	5.63e-35	0.493083	0.343	0.231	1.82e-30	7	Chr3.8338
MUR4	2.32e-15	0.407752	0.293	0.232	7.48e-11	7	Chr10.6000
PnChr4-7131	2.6e-11	0.300471	0.297	0.232	8.4e-07	7	Chr4.7131
CNGC15C	3.68e-86	0.697705	0.422	0.232	1.19e-81	7	Chr6.8092
PnChr5-7945	0.00122215	0.265263	0.252	0.234	1	7	Chr5.7945
AT3G12800	1.15e-08	0.414398	0.273	0.235	0.000371192	7	Chr1.7138
SCL8	7.39e-43	0.598149	0.355	0.235	2.38e-38	7	Chr1.345
AT5G44410	6.31e-94	1.0925	0.418	0.236	2.04e-89	7	Chr4.1082
PnChr11-6796	9.33e-08	0.488958	0.28	0.237	0.00300921	7	Chr11.6796
NUDT17	7.68e-10	0.331753	0.288	0.237	2.48e-05	7	Chr3.8284
ND5	0.00099918	0.324627	0.261	0.238	1	7	Chr10.2227
GAUT14	4.85e-10	0.288822	0.288	0.238	1.56e-05	7	Chr2.8154
PnChr5-8769	2.33e-10	0.364094	0.287	0.239	7.53e-06	7	Chr5.8769
ABCA7	3.65e-19	0.371385	0.32	0.239	1.18e-14	7	Chr3.9699
CAT2	2.2e-90	0.853094	0.421	0.239	7.1e-86	7	Chr1.8269
NHL1	1.75e-59	0.632917	0.389	0.24	5.64e-55	7	Chr1.8410
PnChr5-8503	3.59e-14	0.329153	0.299	0.241	1.16e-09	7	Chr5.8503
PnChr4-8408	1.36e-82	1.13009	0.43	0.241	4.39e-78	7	Chr4.8408
TP7	3e-212	1.23672	0.54	0.242	9.66e-208	7	Chr1.10209
LBD12	0	1.62278	0.629	0.242	0	7	Chr6.8383
AT1G76660	2.32e-12	0.378579	0.294	0.243	7.48e-08	7	Chr5.479
CIPK12	7.9e-09	0.361158	0.287	0.245	0.000254655	7	Chr10.6346
SDR3B	3.58e-17	0.331264	0.328	0.245	1.15e-12	7	Chr5.8917
PnChr2-854	0	3.08879	0.736	0.245	0	7	Chr2.854
PR2	0	4.06672	0.784	0.245	0	7	Chr12.6191
CSE	9.99e-29	0.485335	0.338	0.246	3.22e-24	7	Chr3.9395
OPT4	1.63e-26	0.420452	0.342	0.246	5.25e-22	7	Chr8.6908
AT1G64065	0.00205039	0.424168	0.26	0.247	1	7	Chr10.6917
AT3G05170	3.88e-33	0.441819	0.356	0.247	1.25e-28	7	Chr8.5245
CML27	5.6e-200	1.27609	0.545	0.247	1.81e-195	7	Chr2.8951
PnChr2-7158	0	2.02555	0.668	0.248	0	7	Chr2.7158
BAG2	4.15e-11	0.338346	0.305	0.25	1.34e-06	7	Chr3.8524
WRKY65	6.37e-206	1.21118	0.545	0.25	2.06e-201	7	Chr10.6324
AT1G14600	0	0.371101	0.269	0.022	0	8	Chr6.7702
IREG1	1.02e-292	0.354996	0.304	0.049	3.28e-288	8	Chr4.8554
AT2G48020	9.56e-220	0.356903	0.292	0.058	3.09e-215	8	Chr5.8610
AT1G14600	0	0.708874	0.48	0.073	0	8	Chr4.8515
BHLH14	6.54e-156	0.335561	0.293	0.076	2.11e-151	8	Chr9.6976
AT4G20840	3.09e-136	0.327993	0.281	0.077	9.96e-132	8	Chr5.6780
BROX	1.62e-135	0.276181	0.283	0.079	5.23e-131	8	Chr2.7700
PI206	5.25e-101	0.416273	0.285	0.094	1.69e-96	8	Chr10.7227
BNM2A	0	0.739598	0.521	0.096	0	8	Chr8.7185
PnChr10-6640	0	1.08876	0.565	0.096	0	8	Chr10.6640
ATHB-13	5.27e-127	0.41701	0.316	0.099	1.7e-122	8	Chr11.7295
MYB36	0	0.589252	0.481	0.101	0	8	Chr1.8660
NAKR1	2.69e-84	0.280644	0.272	0.102	8.69e-80	8	Chr4.8267
PMEI9	8.25e-151	0.33402	0.358	0.107	2.66e-146	8	Chr7.393
BBE1	1.12e-100	0.270011	0.308	0.111	3.6e-96	8	Chr3.6355
AT1G64065	4.56e-116	0.305781	0.341	0.117	1.47e-111	8	Chr7.281
NBS	7.85e-119	0.362158	0.342	0.118	2.53e-114	8	Chr1.138
RDN2	3.22e-106	0.319158	0.329	0.123	1.04e-101	8	Chr7.3762
EMB1444	1.04e-112	0.327468	0.34	0.124	3.34e-108	8	Chr6.237
TMN11	8.28e-118	0.310306	0.356	0.129	2.67e-113	8	Chr5.7543
6-FEH	2.06e-91	0.270822	0.327	0.13	6.66e-87	8	Chr4.6806
MTP4	2.5e-128	0.367749	0.369	0.132	8.05e-124	8	Chr1.7490
CYCU4-1	1.11e-85	0.271973	0.331	0.133	3.59e-81	8	Chr7.654
CWINV1	5.51e-121	0.411953	0.362	0.135	1.78e-116	8	Chr3.10371
CML8	3.64e-133	0.362585	0.378	0.136	1.17e-128	8	Chr11.5892
PnChr8-458	4.26e-169	0.467486	0.424	0.136	1.38e-164	8	Chr8.458
RUN1	4.13e-142	0.415782	0.393	0.14	1.33e-137	8	Chr7.422
PERK8	7.83e-57	0.250465	0.299	0.141	2.52e-52	8	Chr2.8269
PnChr5-140	9.12e-104	0.287464	0.361	0.142	2.94e-99	8	Chr5.140
PnChr1-10410	1.07e-168	0.46124	0.435	0.143	3.44e-164	8	Chr1.10410
AT1G14600	8.26e-178	0.443581	0.436	0.143	2.66e-173	8	Chr9.5504
CSLA2	4.35e-90	0.292033	0.356	0.15	1.4e-85	8	Chr6.8235
A70	1e-78	0.302654	0.348	0.151	3.23e-74	8	Chr6.675
PnChr3-8845	1.13e-70	0.262994	0.344	0.152	3.63e-66	8	Chr3.8845
ERF062	3.68e-111	0.45326	0.394	0.153	1.19e-106	8	Chr12.5461
BROX	3.13e-136	0.452888	0.42	0.155	1.01e-131	8	Chr3.8384
INV*DC4	3.84e-173	0.458124	0.459	0.156	1.24e-168	8	Chr9.7132
OSCPNY2	7.8e-80	0.539142	0.352	0.157	2.52e-75	8	Chr3.1122
GSTU17	2.58e-128	0.414332	0.418	0.16	8.32e-124	8	Chr11.7031
NPF5.2	1.75e-192	0.551106	0.478	0.161	5.64e-188	8	Chr11.5703
PME40	9.27e-192	0.521557	0.48	0.161	2.99e-187	8	Chr6.8568
APS1	2.08e-227	0.662871	0.511	0.161	6.71e-223	8	Chr12.5655
MIK1	1.66e-159	0.439739	0.463	0.163	5.37e-155	8	Chr6.8942
AT1G63430	5.23e-100	0.344041	0.382	0.165	1.69e-95	8	Chr10.7085
CHLP	6.24e-47	0.273342	0.318	0.166	2.01e-42	8	Chr2.8640
PIP2-7	1.82e-106	0.345585	0.411	0.166	5.87e-102	8	Chr5.7938
BIM1	1.06e-75	0.274197	0.371	0.168	3.43e-71	8	Chr3.158
TOR1L4	1.86e-102	0.317594	0.397	0.17	5.98e-98	8	Chr2.8979
PRE5	3.22e-237	0.844593	0.538	0.174	1.04e-232	8	Chr3.8738
CYP94C1	2.53e-67	0.299315	0.367	0.178	8.15e-63	8	Chr1.8563
AT1G80640	9.94e-104	0.346725	0.409	0.178	3.2e-99	8	Chr10.3743
PnChr10-76	1.1e-101	0.327764	0.436	0.179	3.55e-97	8	Chr10.76
PRCP	1.49e-86	0.312976	0.4	0.181	4.8e-82	8	Chr9.6296
UGT75L6	9.85e-80	0.405569	0.396	0.183	3.18e-75	8	Chr12.5346
MYBC1	1.3e-83	0.280264	0.4	0.184	4.18e-79	8	Chr9.6060
RGI3	2.5e-151	0.453601	0.479	0.185	8.05e-147	8	Chr5.1092
PnChr5-7515	1.01e-171	0.602759	0.513	0.185	3.24e-167	8	Chr5.7515
PnChr5-367	2.25e-61	0.320453	0.379	0.186	7.25e-57	8	Chr5.367
HPCA1	2.75e-79	0.290752	0.397	0.186	8.86e-75	8	Chr7.7207
BHLH143	1.12e-117	0.341388	0.441	0.186	3.62e-113	8	Chr8.6899
PnChr7-7324	1.2e-200	0.696826	0.546	0.186	3.88e-196	8	Chr7.7324
DIR21	1.42e-91	0.343929	0.437	0.187	4.59e-87	8	Chr8.7329
F26G	3.17e-158	0.512435	0.49	0.187	1.02e-153	8	Chr11.6516
PnChr2-8925	9.64e-72	0.383648	0.4	0.189	3.11e-67	8	Chr2.8925
PRE3	2.28e-46	0.250605	0.356	0.19	7.34e-42	8	Chr2.8619
AT2G13820	4.88e-60	0.273793	0.381	0.19	1.58e-55	8	Chr11.5940
SDR1	3.95e-75	0.295281	0.398	0.19	1.27e-70	8	Chr10.7102
PnChr5-8921	3.67e-57	0.26454	0.361	0.191	1.18e-52	8	Chr5.8921
RABA1F	5.06e-96	0.319731	0.42	0.191	1.63e-91	8	Chr4.734
RUN1	7.58e-71	0.253019	0.388	0.195	2.44e-66	8	Chr7.423
HAT7	1.71e-256	0.684801	0.597	0.195	5.53e-252	8	Chr3.8734
PYL6	7.04e-83	0.353454	0.414	0.197	2.27e-78	8	Chr4.659
IQD14	1.84e-262	0.687983	0.613	0.2	5.93e-258	8	Chr11.5919
ARAD1	8.33e-118	0.417203	0.464	0.203	2.69e-113	8	Chr12.7209
EXPA11	4.02e-112	0.378152	0.48	0.204	1.3e-107	8	Chr5.316
JAR4	7.06e-92	0.332947	0.437	0.212	2.28e-87	8	Chr8.132
HAK12	1.79e-100	0.415221	0.446	0.213	5.78e-96	8	Chr5.7041
AT1G77330	1.58e-223	0.870878	0.6	0.213	5.09e-219	8	Chr3.7429
SMR10	1.2e-119	0.345937	0.507	0.215	3.86e-115	8	Chr5.8186
PnChr8-6696	9.44e-72	0.305306	0.42	0.218	3.04e-67	8	Chr8.6696
PnChr1-695	3.77e-42	0.252091	0.393	0.221	1.22e-37	8	Chr1.695
CYP94A2	3.59e-114	0.383394	0.489	0.221	1.16e-109	8	Chr6.8260
PnChr5-7945	5.31e-137	0.464193	0.503	0.221	1.71e-132	8	Chr5.7945
FUC95A	1.65e-128	0.455034	0.497	0.222	5.33e-124	8	Chr8.7034
HMGR2	9.81e-117	0.379377	0.499	0.224	3.16e-112	8	Chr3.8165
ABCC4	8.42e-100	0.280152	0.493	0.225	2.72e-95	8	Chr6.8600
SCPL42	1.34e-58	0.252529	0.414	0.226	4.31e-54	8	Chr2.5879
PnChr9-7843	1.58e-170	0.472141	0.557	0.226	5.11e-166	8	Chr9.7843
NUDT13	4.54e-68	0.285056	0.436	0.227	1.46e-63	8	Chr3.8338
ARF19	1.32e-76	0.27235	0.453	0.229	4.25e-72	8	Chr6.7807
BBE1	1.39e-90	0.363672	0.461	0.229	4.48e-86	8	Chr3.6192
LCA1	2.6e-97	0.361038	0.474	0.229	8.38e-93	8	Chr7.75
CNGC15C	1.38e-112	0.358671	0.507	0.23	4.45e-108	8	Chr6.8092
AT3G03770	5.81e-90	0.30219	0.47	0.232	1.87e-85	8	Chr2.9178
NIP5-1	9.41e-214	0.715454	0.615	0.233	3.04e-209	8	Chr12.2117
PnChr1-827	1.94e-74	0.280112	0.468	0.234	6.25e-70	8	Chr1.827
LRX2	2.36e-98	0.328695	0.486	0.234	7.6e-94	8	Chr5.59
SBT1.8	1.07e-171	0.593936	0.562	0.234	3.45e-167	8	Chr4.8021
RPP8L2	2.5e-128	0.439122	0.511	0.235	8.08e-124	8	Chr12.5631
SDR3B	8.41e-143	0.464301	0.55	0.235	2.71e-138	8	Chr5.8917
UGT45	1.12e-47	0.257009	0.423	0.237	3.62e-43	8	Chr12.5227
PGDH2	1.05e-63	0.25479	0.43	0.237	3.4e-59	8	Chr3.10496
PLP9	3.39e-87	0.426884	0.467	0.239	1.09e-82	8	Chr6.8736
UPB1	4.83e-98	0.456864	0.522	0.239	1.56e-93	8	Chr5.8790
BP10	2.27e-230	0.804791	0.607	0.239	7.33e-226	8	Chr1.9539
ROH1	5.16e-73	0.320487	0.438	0.24	1.66e-68	8	Chr8.6806
OPT4	7.53e-67	0.256723	0.453	0.241	2.43e-62	8	Chr8.6908
PERK1	1.94e-75	0.27567	0.456	0.241	6.27e-71	8	Chr3.7398
AT5G16730	1.15e-56	0.254843	0.427	0.242	3.72e-52	8	Chr1.130
H6H	5.8e-112	0.411337	0.537	0.244	1.87e-107	8	Chr5.8844
ANKRD13B	2.73e-78	0.305739	0.46	0.245	8.79e-74	8	Chr11.5576
CYCD3-1	6.07e-106	0.400969	0.496	0.245	1.96e-101	8	Chr1.1420
ACR11	2.64e-95	0.322667	0.495	0.247	8.5e-91	8	Chr2.9316
PnChr3-10481	4.98e-71	0.253322	0.478	0.248	1.61e-66	8	Chr3.10481
PnChr7-7737	6.15e-232	0.934692	0.641	0.248	1.98e-227	8	Chr7.7737
SELMODRAFT-444075	3.31e-70	0.28783	0.455	0.249	1.07e-65	8	Chr3.10348
PUB33	3.48e-83	0.349655	0.489	0.249	1.12e-78	8	Chr10.93
PnChr6-8468	2.54e-60	0.28904	0.452	0.25	8.18e-56	8	Chr6.8468
PnChr12-7061	0	0.90427	0.311	0.008	0	9	Chr12.7061
PnChr1-7000	0	1.3099	0.358	0.01	0	9	Chr1.7000
AT5G39865	0	1.02247	0.323	0.012	0	9	Chr1.8521
PnChr10-5998	0	1.46767	0.349	0.014	0	9	Chr10.5998
TAN	0	1.16084	0.361	0.015	0	9	Chr7.6616
PnChr9-5680	0	1.50193	0.399	0.015	0	9	Chr9.5680
TOGARAM1	0	1.34861	0.379	0.016	0	9	Chr12.6142
NACK1	0	1.03973	0.365	0.017	0	9	Chr3.429
PnChr1-624	0	0.700535	0.292	0.018	0	9	Chr1.624
PnChr7-7572	0	1.00434	0.335	0.02	0	9	Chr7.7572
TUBA	0	1.70006	0.423	0.02	0	9	Chr11.5490
PnChr8-1182	0	1.22214	0.32	0.021	0	9	Chr8.1182
RTNLB17	0	0.778162	0.336	0.022	0	9	Chr9.5368
PnChr1-9087-1	0	1.23372	0.395	0.022	0	9	Chr1.9087
SCL28	0	0.856774	0.264	0.023	0	9	Chr10.7013
TPX2	0	0.810772	0.303	0.023	0	9	Chr9.5355
KIN10A	0	1.29559	0.381	0.024	0	9	Chr11.5719
FG00040	0	0.811875	0.324	0.025	0	9	Chr12.6899
KIN14L	0	0.922918	0.318	0.026	0	9	Chr1.7933
PnChr12-5927	0	0.59956	0.259	0.028	0	9	Chr12.5927
CYCB2-3	0	1.34644	0.388	0.028	0	9	Chr5.399
RTNLB17	0	0.711558	0.279	0.029	0	9	Chr1.9738
WDL7	0	0.997937	0.379	0.03	0	9	Chr3.8516
AT3G51280	0	1.97569	0.447	0.031	0	9	Chr10.7370
PnChr3-9600	0	2.5738	0.567	0.032	0	9	Chr3.9600
CYCA1-1	0	1.37688	0.464	0.033	0	9	Chr3.7459
PnChr9-6056	0	1.42353	0.412	0.034	0	9	Chr9.6056
CDKB2-2	0	1.32611	0.377	0.035	0	9	Chr1.10496
KIN14Q	0	1.14539	0.425	0.035	0	9	Chr1.635
PnChr5-8524	0	2.01957	0.527	0.036	0	9	Chr5.8524
KIN7N	1.08e-292	0.511209	0.272	0.038	3.49e-288	9	Chr1.1738
PnChr8-6973	0	1.61828	0.463	0.04	0	9	Chr8.6973
IMK2	0	1.61877	0.347	0.042	0	9	Chr4.8537
PnChr9-7385	0	1.07339	0.314	0.043	0	9	Chr9.7385
KIN14S	0	0.845592	0.379	0.044	0	9	Chr7.6615
PnChr12-694	0	2.59272	0.52	0.046	0	9	Chr12.694
PAT18	7.66e-197	0.475459	0.252	0.048	2.47e-192	9	Chr5.8867
PnChr7-7640	5.69e-214	0.581752	0.263	0.048	1.84e-209	9	Chr7.7640
CAPH	2.7e-241	0.378851	0.28	0.048	8.72e-237	9	Chr9.5062
PnChr2-9475	0	1.20816	0.391	0.048	0	9	Chr2.9475
KIN8A	0	0.959356	0.399	0.048	0	9	Chr10.7355
PnChr11-556	0	3.03404	0.618	0.048	0	9	Chr11.556
KIN4C	2.15e-243	0.54362	0.281	0.049	6.92e-239	9	Chr9.879
KIN12E	0	1.41766	0.473	0.05	0	9	Chr5.7552
KN	0	2.3088	0.576	0.05	0	9	Chr11.5840
TPX2	0	1.07488	0.352	0.051	0	9	Chr3.8834
PnChr8-679	1.61e-187	0.796371	0.26	0.054	5.2e-183	9	Chr8.679
PnChr2-8725	0	2.25291	0.539	0.054	0	9	Chr2.8725
EHD2	2.81e-219	0.343855	0.289	0.056	9.06e-215	9	Chr10.391
PnChr12-6208	0	0.917725	0.38	0.057	0	9	Chr12.6208
HMGB6	0	3.35071	0.669	0.057	0	9	Chr4.164
CSLD5	6.54e-161	0.558824	0.259	0.059	2.11e-156	9	Chr6.8492
TIO	6.21e-202	0.390551	0.288	0.059	2e-197	9	Chr5.127
MAP65-3	0	1.5378	0.514	0.059	0	9	Chr9.7275
CYCB3-1	5.8e-235	0.483915	0.309	0.06	1.87e-230	9	Chr5.681
KIN14R	1.24e-208	0.682092	0.29	0.061	4.02e-204	9	Chr2.7396
PnChr2-8895	0	1.33165	0.369	0.061	0	9	Chr2.8895
PnChr1-8103	0	2.34048	0.607	0.062	0	9	Chr1.8103
KIN6	4.38e-191	0.464087	0.287	0.063	1.41e-186	9	Chr1.10086
KIN5B	0	1.07606	0.42	0.065	0	9	Chr1.8837
PnChr12-5191	0	3.33703	0.582	0.065	0	9	Chr12.5191
KIN12D	1.48e-208	0.676892	0.306	0.066	4.76e-204	9	Chr7.7772
LYPLA2	4.26e-255	0.605378	0.329	0.066	1.38e-250	9	Chr10.5114
NPK1	2.27e-158	0.331207	0.277	0.067	7.32e-154	9	Chr11.6004
MAD2	0	1.09089	0.388	0.067	0	9	Chr11.7130
PnChr9-1728	6.03e-190	0.436887	0.298	0.068	1.95e-185	9	Chr9.1728
PDCB5	2.05e-171	0.600331	0.283	0.069	6.61e-167	9	Chr1.9769
DMT105	3.12e-162	0.39919	0.286	0.069	1.01e-157	9	Chr5.544
OS06G0194400	1.63e-164	0.664633	0.286	0.071	5.27e-160	9	Chr1.1191
QKY	0	1.10256	0.371	0.071	0	9	Chr1.8266
KIN14C	0	0.761814	0.396	0.072	0	9	Chr10.6590
PnChr5-128	0	2.35762	0.662	0.072	0	9	Chr5.128
DDB-G0289029	0	1.25259	0.397	0.073	0	9	Chr3.24
PS1	3.51e-115	0.416081	0.256	0.074	1.13e-110	9	Chr2.649
PnChr9-6568	6.85e-141	0.407083	0.28	0.074	2.21e-136	9	Chr9.6568
PnChr3-8745	0	3.043	0.717	0.075	0	9	Chr3.8745
MYB3R4	1.87e-210	0.617134	0.334	0.077	6.04e-206	9	Chr10.5405
PnChr10-6457	1.62e-151	0.5383	0.295	0.078	5.21e-147	9	Chr10.6457
OS10G0391300	1.78e-201	0.682664	0.325	0.079	5.74e-197	9	Chr3.10451
KIN12D	7.11e-109	0.479585	0.263	0.08	2.29e-104	9	Chr8.7146
BUB1	5.95e-135	0.389187	0.287	0.08	1.92e-130	9	Chr1.9721
AT4G14310	3.91e-138	0.35187	0.293	0.08	1.26e-133	9	Chr12.5692
MPS1	2.19e-166	0.433105	0.311	0.08	7.07e-162	9	Chr3.7678
HISN3	1.9e-112	0.334466	0.27	0.082	6.14e-108	9	Chr4.7100
RNF168	2.7e-177	0.609193	0.317	0.082	8.72e-173	9	Chr2.7829
NCAPG	8.42e-135	0.365088	0.298	0.085	2.72e-130	9	Chr3.8283
EB1C	0	0.891078	0.418	0.085	0	9	Chr2.8438
ORTH2	6.24e-241	0.657102	0.371	0.086	2.01e-236	9	Chr11.4111
EB1C	4.55e-245	0.692451	0.374	0.087	1.47e-240	9	Chr3.9138
SGO2	7.98e-104	0.458656	0.273	0.088	2.57e-99	9	Chr6.5989
NET3A	0	1.05919	0.419	0.088	0	9	Chr6.8654
KIN14I	1.03e-157	0.64473	0.326	0.089	3.34e-153	9	Chr5.8736
NAT2	4.63e-105	0.838287	0.277	0.092	1.49e-100	9	Chr10.6342
PnChr4-8282	5.48e-164	0.824462	0.329	0.092	1.77e-159	9	Chr4.8282
PnChr5-250	1.55e-142	0.464282	0.318	0.093	5.01e-138	9	Chr5.250
SLX1B	2.85e-178	0.746972	0.34	0.093	9.19e-174	9	Chr5.7574
RUK	1.88e-211	0.583091	0.372	0.093	6.06e-207	9	Chr11.6118
CDC20-1	3.89e-276	1.91508	0.402	0.093	1.25e-271	9	Chr5.132
FEI1	4.38e-102	0.373736	0.286	0.095	1.41e-97	9	Chr2.8602
KIN12F	3.92e-133	0.498475	0.314	0.096	1.26e-128	9	Chr1.10437
KIN12F	0	1.42523	0.513	0.1	0	9	Chr5.2055
TOP2	0	2.05708	0.578	0.103	0	9	Chr7.2574
SUVH4	1.75e-81	0.337631	0.279	0.104	5.65e-77	9	Chr3.8357
KPNB1	1.18e-119	0.662793	0.31	0.104	3.82e-115	9	Chr4.8518
MYB3R4	0	1.29974	0.518	0.105	0	9	Chr5.7369
CDT1B	2.57e-157	0.501104	0.352	0.107	8.3e-153	9	Chr3.789
AT1G67820	1.92e-94	0.420115	0.297	0.108	6.19e-90	9	Chr12.7126
CDKB2-2	0	1.68706	0.521	0.108	0	9	Chr5.458
PnChr11-6213	5.36e-94	0.587191	0.298	0.109	1.73e-89	9	Chr11.6213
CENPC	9.62e-128	0.486264	0.338	0.113	3.1e-123	9	Chr3.10258
CHR24	4.1e-52	0.273894	0.256	0.114	1.32e-47	9	Chr1.5593
KIN5D	5.8e-133	0.703315	0.347	0.114	1.87e-128	9	Chr5.7974
KIN12B	0	1.26823	0.495	0.119	0	9	Chr12.5330
AUR1	0	2.14458	0.662	0.12	0	9	Chr10.5600
AT5G61530	1.77e-62	0.31018	0.281	0.122	5.72e-58	9	Chr9.7231
MET2A	1.9e-99	0.344132	0.352	0.128	6.13e-95	9	Chr11.178
CMT2	7.46e-55	0.353934	0.283	0.129	2.41e-50	9	Chr5.130
DONSON	6.39e-80	0.344821	0.324	0.131	2.06e-75	9	Chr9.6201
MAT1	1.04e-84	0.829083	0.317	0.132	3.34e-80	9	Chr5.979
KIN12B	8.55e-90	0.53007	0.331	0.135	2.76e-85	9	Chr11.5416
BUBR1	3.45e-65	0.506645	0.302	0.14	1.11e-60	9	Chr1.10490
NET4B	4.32e-37	0.266854	0.274	0.143	1.39e-32	9	Chr1.9355
RANGAP2	8.12e-42	0.286605	0.279	0.143	2.62e-37	9	Chr11.5995
PnChr9-7308	1.54e-54	0.649628	0.298	0.143	4.95e-50	9	Chr9.7308
AT4G10955	7.94e-57	0.314421	0.315	0.144	2.56e-52	9	Chr9.5614
PnChr5-1251-5	1.14e-76	0.490779	0.333	0.147	3.68e-72	9	Chr5.1251
SMC4	3.21e-101	0.550047	0.367	0.148	1.04e-96	9	Chr4.8046
PnChr5-8525	3.56e-93	0.580594	0.359	0.149	1.15e-88	9	Chr5.8525
XRI1	2.91e-32	0.391057	0.27	0.152	9.38e-28	9	Chr5.9044
CYPRO4	2.14e-212	1.00181	0.47	0.153	6.9e-208	9	Chr9.242
BAMT	1.45e-51	0.430811	0.31	0.154	4.69e-47	9	Chr7.807
TIC20-V	5.95e-28	0.284932	0.273	0.156	1.92e-23	9	Chr5.1263
PnChr11-370	8.96e-185	0.933249	0.446	0.157	2.89e-180	9	Chr11.370
TGD4	1.4e-36	0.30005	0.293	0.159	4.52e-32	9	Chr7.714
PnChr12-6134	7.17e-43	0.416888	0.299	0.16	2.31e-38	9	Chr12.6134
CYCA2-1	2.01e-48	0.459117	0.307	0.16	6.48e-44	9	Chr3.10278
POLIB	1.63e-28	0.260578	0.283	0.164	5.26e-24	9	Chr2.6779
RRP4	1.4e-37	0.291917	0.297	0.164	4.51e-33	9	Chr6.8692
PME40	2.62e-90	0.806084	0.379	0.167	8.46e-86	9	Chr6.8568
PnChr9-7263	9.41e-16	0.347308	0.258	0.171	3.04e-11	9	Chr9.7263
PnChr6-238	7.59e-22	0.343603	0.277	0.173	2.45e-17	9	Chr6.238
LAMA2	4.29e-135	0.898526	0.423	0.173	1.38e-130	9	Chr8.5541
CDC2C	2.2e-305	1.71729	0.561	0.174	7.1e-301	9	Chr4.8637
UBC19	0	2.44121	0.682	0.176	0	9	Chr12.797
AT5G56590	1.27e-53	0.805582	0.332	0.177	4.1e-49	9	Chr1.9505
CYB561D	1.57e-80	0.692701	0.377	0.179	5.06e-76	9	Chr11.6862
PnChr11-22	5.19e-16	0.250598	0.27	0.18	1.67e-11	9	Chr11.22
OS02G0194200	2.98e-29	0.300552	0.307	0.182	9.6e-25	9	Chr8.980
CKS2	0	1.59114	0.604	0.182	0	9	Chr6.8208
UREH	3.74e-43	0.39618	0.337	0.185	1.21e-38	9	Chr7.8005
ARAC7	1.75e-36	0.481009	0.319	0.186	5.65e-32	9	Chr4.8214
PUB3	4.33e-17	0.361063	0.275	0.187	1.4e-12	9	Chr7.306
ROPGAP2	5.63e-16	0.301104	0.281	0.191	1.82e-11	9	Chr5.8600
RBG2	6.4e-24	0.320157	0.303	0.191	2.06e-19	9	Chr12.5399
ICR3	3.86e-60	0.561819	0.366	0.192	1.25e-55	9	Chr6.8012
PnChr10-6504	6.22e-41	0.489222	0.343	0.193	2e-36	9	Chr10.6504
DDM1	3.13e-88	0.55464	0.417	0.193	1.01e-83	9	Chr2.8839
AT2G13820	3.59e-14	0.251888	0.283	0.195	1.16e-09	9	Chr11.5940
PnChr4-8616	1.31e-47	0.476309	0.344	0.195	4.24e-43	9	Chr4.8616
INVB	7.08e-14	0.353187	0.274	0.196	2.28e-09	9	Chr7.7952
PnChr4-8451	8.36e-24	0.275912	0.309	0.196	2.69e-19	9	Chr4.8451
SOG1	1.86e-30	0.308599	0.325	0.196	5.98e-26	9	Chr12.6741
OS03G0743400	4.6e-68	0.533197	0.401	0.196	1.48e-63	9	Chr6.8795
UBC22	1.25e-79	0.671049	0.395	0.197	4.04e-75	9	Chr9.6095
PnChr1-9644	1.41e-59	0.783683	0.372	0.199	4.54e-55	9	Chr1.9644
AT2G25620	5.57e-23	0.269316	0.311	0.201	1.8e-18	9	Chr10.5245
LRR-RLK	3.88e-12	0.439761	0.282	0.206	1.25e-07	9	Chr1.721
SUVH5	1.24e-18	0.266224	0.314	0.21	3.98e-14	9	Chr9.7199
MONOTPS1	8.73e-20	0.396473	0.319	0.211	2.81e-15	9	Chr3.124
ARAD1	8.2e-12	0.34161	0.284	0.213	2.65e-07	9	Chr12.7209
ESF1	1.86e-14	0.251524	0.305	0.215	6e-10	9	Chr10.7384
MADS9	2.78e-06	0.324582	0.265	0.218	0.0895089	9	Chr3.7404
AT3G19508	4.63e-33	0.350646	0.349	0.218	1.49e-28	9	Chr8.7036
ICR3	3.32e-31	0.444813	0.347	0.22	1.07e-26	9	Chr5.8118
KPNB1	3.25e-79	0.695091	0.418	0.22	1.05e-74	9	Chr6.100
HVA22I	1.3e-69	0.658693	0.409	0.221	4.19e-65	9	Chr5.243
PnChr12-427	0	3.18305	0.681	0.227	0	9	Chr12.427
FAM136A	2.63e-16	0.281074	0.324	0.228	8.48e-12	9	Chr11.5148
SCPL42	1.18e-24	0.359853	0.347	0.23	3.81e-20	9	Chr2.5879
UTP20	5.56e-13	0.254234	0.316	0.231	1.79e-08	9	Chr3.1372
PnChr2-6658	2.04e-20	0.306246	0.333	0.231	6.59e-16	9	Chr2.6658
WEX	6.26e-38	0.406987	0.374	0.231	2.02e-33	9	Chr11.5451
GATA15	6.11e-12	0.297293	0.312	0.233	1.97e-07	9	Chr6.8486
ROMT	2.7e-17	0.374922	0.329	0.233	8.69e-13	9	Chr9.5431
CALS3	4.65e-18	0.364131	0.336	0.234	1.5e-13	9	Chr12.214
HMGB3	1.51e-77	0.66956	0.454	0.235	4.86e-73	9	Chr1.9977
TUBB1	1.58e-22	0.409122	0.344	0.237	5.11e-18	9	Chr1.380
CYCA2-1	9.34e-22	0.251239	0.347	0.237	3.01e-17	9	Chr9.111
ARID5	5.59e-26	0.300493	0.355	0.237	1.8e-21	9	Chr5.456
KIN14N	7.84e-78	0.595969	0.442	0.237	2.53e-73	9	Chr1.10287
AT5G44410	6.46e-25	0.339007	0.365	0.241	2.09e-20	9	Chr4.1082
AHL1	3.19e-18	0.281726	0.351	0.248	1.03e-13	9	Chr9.7274
CBF5	7.73e-21	0.323646	0.359	0.248	2.49e-16	9	Chr5.8182
PnChr3-7592	5.2e-16	0.328912	0.344	0.249	1.68e-11	9	Chr3.7592
BUB3.1	1.01e-75	0.602657	0.444	0.249	3.27e-71	9	Chr8.7004
PnChr2-6999	0	1.3863	0.379	0.021	0	10	Chr2.6999
PnChr7-7854	0	1.63268	0.344	0.028	0	10	Chr7.7854
ATJ10	7.61e-302	0.745541	0.268	0.033	2.46e-297	10	Chr3.7234
PnChr9-3150	0	0.736691	0.28	0.033	0	10	Chr9.3150
EXL3	0	0.758903	0.29	0.033	0	10	Chr9.7257
IAA26	0	1.29356	0.333	0.034	0	10	Chr5.7300
GDU1	2.26e-284	0.762504	0.282	0.039	7.3e-280	10	Chr3.8934
POPTRDRAFT-833824	2.8e-219	0.634919	0.252	0.04	9.03e-215	10	Chr1.10369
AGL12	3.52e-293	0.906403	0.299	0.042	1.13e-288	10	Chr2.942
PnChr8-563	5.63e-220	0.612599	0.258	0.043	1.82e-215	10	Chr8.563
PnChr2-201	0	0.76573	0.321	0.043	0	10	Chr2.201
DOF4.6	1.04e-211	0.514749	0.262	0.044	3.37e-207	10	Chr1.7660
PnChr11-5135	8.1e-249	0.684964	0.281	0.045	2.61e-244	10	Chr11.5135
E6	5.74e-251	0.799946	0.288	0.046	1.85e-246	10	Chr10.6426
WAT1	0	1.42139	0.397	0.048	0	10	Chr9.7555
DOF3.4	5.98e-226	0.690816	0.286	0.05	1.93e-221	10	Chr3.9018
TPPH	2.94e-163	0.762049	0.25	0.052	9.48e-159	10	Chr2.7206
LSH6	1.88e-263	0.863209	0.311	0.052	6.05e-259	10	Chr10.6009
PDF2.2	0	1.57075	0.563	0.055	0	10	Chr11.6547
DIR21	6.61e-148	0.628266	0.254	0.056	2.13e-143	10	Chr9.5628
PnChr1-509	2.19e-283	1.26713	0.33	0.056	7.06e-279	10	Chr1.509
PnChr12-5873	0	1.22604	0.474	0.057	0	10	Chr12.5873
PICBP	2.62e-197	0.692759	0.294	0.059	8.46e-193	10	Chr7.4663
DOF2.5	0	1.03475	0.413	0.059	0	10	Chr8.77
PnChr10-6783	0	3.52475	0.475	0.059	0	10	Chr10.6783
PUX10	1.24e-144	0.533528	0.262	0.06	3.99e-140	10	Chr3.9835
BMY1	4.16e-200	2.16267	0.295	0.06	1.34e-195	10	Chr1.9582
NCED1	2.53e-130	0.716947	0.251	0.061	8.16e-126	10	Chr1.662
IQD14	7.11e-236	0.648835	0.322	0.061	2.29e-231	10	Chr11.5136
PSK6	3.39e-294	1.03704	0.36	0.061	1.09e-289	10	Chr5.7746
BHLH162	4.57e-220	1.08893	0.31	0.062	1.47e-215	10	Chr1.9709
PnChr6-7777	1.21e-265	0.968568	0.356	0.066	3.91e-261	10	Chr6.7777
ABCG14	0	1.18313	0.437	0.069	0	10	Chr5.4640
PBL16	1.85e-163	0.578342	0.294	0.07	5.98e-159	10	Chr11.23
MYB78	2.08e-196	0.904017	0.319	0.07	6.71e-192	10	Chr12.6290
RMR1	4.32e-274	0.860945	0.368	0.07	1.39e-269	10	Chr3.9617
AGO1	7.61e-184	0.674858	0.314	0.071	2.45e-179	10	Chr3.1007
ATHB-8	5.53e-150	0.587936	0.294	0.073	1.78e-145	10	Chr10.5545
AT4G18596	0	1.54445	0.421	0.073	0	10	Chr3.8414
DOF1.7	3.08e-255	0.808737	0.373	0.074	9.93e-251	10	Chr2.8343
ANXA3	6.09e-206	0.7475	0.341	0.075	1.97e-201	10	Chr9.6171
NIK1	4.05e-300	0.887495	0.399	0.075	1.31e-295	10	Chr12.6774
COL12	1.93e-112	0.555895	0.269	0.077	6.23e-108	10	Chr1.9576
TIP1-1	1.25e-122	0.660908	0.288	0.081	4.03e-118	10	Chr5.7987
ALDH2B4	2.08e-277	0.933152	0.402	0.083	6.72e-273	10	Chr3.8641
HMA2	5.96e-245	0.951146	0.389	0.084	1.92e-240	10	Chr1.55
PUB23	1.66e-140	0.712558	0.31	0.085	5.35e-136	10	Chr9.6243
PnChr2-8473	1.07e-163	0.843993	0.331	0.085	3.46e-159	10	Chr2.8473
ULT1	2.33e-234	0.867104	0.375	0.085	7.51e-230	10	Chr9.5236
IQD1	1.11e-111	0.642595	0.288	0.086	3.58e-107	10	Chr1.469
GATA5	2.09e-269	0.901308	0.408	0.087	6.73e-265	10	Chr7.7884
RBOHC	7.7e-130	0.873321	0.302	0.089	2.48e-125	10	Chr2.9310
PnChr4-7968	0	1.68958	0.489	0.093	0	10	Chr4.7968
KIN14I	4.22e-71	0.408453	0.256	0.094	1.36e-66	10	Chr5.8736
AT4G12770	7.22e-160	0.625131	0.339	0.094	2.33e-155	10	Chr10.6166
NIK2	6.1e-172	0.744546	0.357	0.094	1.97e-167	10	Chr11.6891
PnChr3-9808	1.38e-101	0.522949	0.294	0.095	4.46e-97	10	Chr3.9808
AT5G65660	0	1.75158	0.578	0.095	0	10	Chr3.9315
REV	6.54e-144	0.734022	0.33	0.097	2.11e-139	10	Chr5.7933
BHLH68	6.43e-207	0.756082	0.39	0.097	2.07e-202	10	Chr4.8208
FH5	6.87e-80	0.571414	0.274	0.099	2.22e-75	10	Chr1.10282
RALFL31	1.86e-63	0.540914	0.251	0.101	5.99e-59	10	Chr11.5446
PnChr2-9168	1.39e-94	0.643652	0.302	0.104	4.47e-90	10	Chr2.9168
PCS1	2.24e-101	0.597423	0.31	0.104	7.21e-97	10	Chr2.7451
PnChr3-8006	7.09e-104	0.720683	0.305	0.106	2.29e-99	10	Chr3.8006
CXE17	2.55e-59	0.563186	0.262	0.107	8.23e-55	10	Chr4.6020
PBL19	2.42e-68	0.521348	0.268	0.108	7.82e-64	10	Chr10.6865
YUC8	2.51e-132	0.958125	0.34	0.108	8.09e-128	10	Chr6.8963
PnChr2-9002	2.36e-216	1.03701	0.408	0.108	7.61e-212	10	Chr2.9002
EXPB3	2.58e-52	0.390309	0.258	0.112	8.33e-48	10	Chr9.5274
AT5G08350	3.4e-47	0.49616	0.255	0.113	1.1e-42	10	Chr12.6435
MEL1	1.12e-120	0.748337	0.341	0.113	3.62e-116	10	Chr6.8217
ATHB-7	2.07e-134	0.915454	0.352	0.113	6.69e-130	10	Chr8.56
VAB	0	2.14038	0.554	0.113	0	10	Chr9.6998
AT1G15670	3.84e-48	0.433229	0.25	0.114	1.24e-43	10	Chr2.9493
BC10	5.52e-93	0.824946	0.313	0.114	1.78e-88	10	Chr12.6667
PS2	6.8e-72	0.695029	0.288	0.115	2.19e-67	10	Chr2.9618
VAMP724	2.17e-55	0.409553	0.268	0.117	7e-51	10	Chr12.6130
ITPK1	4.82e-66	0.472969	0.282	0.118	1.56e-61	10	Chr10.6733
HIPP05	1.71e-83	0.738524	0.309	0.118	5.51e-79	10	Chr9.6511
CYT1	4.22e-122	0.836218	0.344	0.118	1.36e-117	10	Chr4.312
LAX3	2.6e-84	1.10542	0.308	0.119	8.4e-80	10	Chr3.7655
SMR6	1.22e-55	0.405105	0.271	0.12	3.92e-51	10	Chr12.7103
AFP1	2.82e-93	0.540924	0.323	0.12	9.09e-89	10	Chr12.6841
PnChr4-629	4.46e-81	0.610704	0.304	0.121	1.44e-76	10	Chr4.629
TPS1	5.16e-132	0.721739	0.365	0.124	1.67e-127	10	Chr9.7690
AT5G55050	1.3e-139	1.40153	0.374	0.124	4.19e-135	10	Chr1.10375
N	2.48e-37	0.368137	0.251	0.126	8.01e-33	10	Chr12.4022
DREB3	6.69e-244	1.10665	0.472	0.126	2.16e-239	10	Chr10.5475
2024-09-02	3.17e-40	0.370383	0.253	0.127	1.02e-35	10	Chr2.7053
LRK10L-1.2	4.52e-46	0.529806	0.268	0.13	1.46e-41	10	Chr12.6662
ADF5	6.26e-58	0.488903	0.3	0.13	2.02e-53	10	Chr7.7989
PnChr4-8150	1.01e-88	0.886488	0.33	0.13	3.25e-84	10	Chr4.8150
XI-F	1.46e-92	0.763424	0.341	0.13	4.71e-88	10	Chr8.914
UBC24	1.69e-112	0.971664	0.348	0.13	5.46e-108	10	Chr10.6449
PnChr10-7380	2e-35	0.498242	0.255	0.132	6.45e-31	10	Chr10.7380
HAT14	3.25e-62	0.627905	0.3	0.132	1.05e-57	10	Chr7.1426
AT5G03610	7.53e-150	0.730487	0.41	0.132	2.43e-145	10	Chr9.6361
TSJT1	1.7e-67	0.718353	0.306	0.133	5.5e-63	10	Chr12.6009
ACA12	1.01e-88	0.725044	0.348	0.133	3.27e-84	10	Chr11.5894
PnChr12-5344	1.72e-98	0.959991	0.356	0.134	5.55e-94	10	Chr12.5344
PnChr5-8771	2.96e-121	0.746491	0.373	0.134	9.55e-117	10	Chr5.8771
PnChr3-9008	9.17e-85	0.7312	0.343	0.135	2.96e-80	10	Chr3.9008
PnChr1-1428	8.79e-34	0.483817	0.261	0.136	2.83e-29	10	Chr1.1428
PnChr7-1148	1.13e-57	1.36536	0.287	0.136	3.64e-53	10	Chr7.1148
SBT1.8	4.98e-60	0.508256	0.299	0.136	1.6e-55	10	Chr6.7846
PnChr8-319	1.88e-70	0.514409	0.314	0.137	6.08e-66	10	Chr8.319
CEQORH	1.24e-195	1.04174	0.458	0.137	4.01e-191	10	Chr6.9057
ACBP3	3.49e-47	0.393484	0.282	0.138	1.13e-42	10	Chr9.459
BT3	3.66e-30	0.399402	0.25	0.139	1.18e-25	10	Chr11.5249
PnChr1-8489	2.15e-41	0.519264	0.27	0.139	6.94e-37	10	Chr1.8489
PnChr6-9085-3	1.02e-53	0.504468	0.293	0.139	3.3e-49	10	Chr6.9085
HSFC1	2.8e-129	0.887555	0.394	0.139	9.03e-125	10	Chr6.323
MYB315	1.41e-185	1.30417	0.434	0.139	4.54e-181	10	Chr2.7830
SUMO1	5.89e-40	3.7111	0.257	0.14	1.9e-35	10	Chr12.6441
RVE1	8.28e-33	0.428224	0.259	0.14	2.67e-28	10	Chr2.7512
PnChr1-9089	3.11e-113	0.730359	0.373	0.14	1e-108	10	Chr1.9089
TCP8	8.16e-46	0.434256	0.284	0.141	2.63e-41	10	Chr7.7337
RLP50	3.3e-51	0.686616	0.286	0.141	1.06e-46	10	Chr6.1283
TIC32	1.53e-37	0.382494	0.267	0.142	4.95e-33	10	Chr5.6233
IAA13	7.87e-49	0.437587	0.294	0.143	2.54e-44	10	Chr6.8940
ACR3	1.75e-88	0.979939	0.337	0.143	5.64e-84	10	Chr3.7262
TIFY5A	1.36e-185	1.15508	0.454	0.143	4.4e-181	10	Chr10.6183
CCX4	3.93e-34	0.360578	0.271	0.145	1.27e-29	10	Chr6.7845
PnChr3-9181	1.57e-43	0.461684	0.288	0.146	5.05e-39	10	Chr3.9181
GSVIVT00013502001	0	2.36133	0.706	0.146	0	10	Chr10.218
OFUT19	3.9e-51	0.450234	0.309	0.147	1.26e-46	10	Chr6.175
HSP70-8	1.85e-48	0.457142	0.304	0.149	5.97e-44	10	Chr12.5976
XLT2	3.81e-154	0.969555	0.425	0.149	1.23e-149	10	Chr9.7287
HIPP23	1.43e-27	0.50195	0.265	0.151	4.61e-23	10	Chr3.7865
ARP1	1.87e-53	0.449698	0.315	0.151	6.04e-49	10	Chr3.1857
ZIP11	2.54e-62	0.724603	0.321	0.151	8.19e-58	10	Chr5.8045
ADF6	3.57e-45	0.482713	0.294	0.152	1.15e-40	10	Chr11.5769
PIN1	1.99e-57	0.513951	0.321	0.152	6.42e-53	10	Chr3.1208
PnChr3-10245	4.66e-54	0.535645	0.322	0.153	1.5e-49	10	Chr3.10245
FIP2	8.39e-24	0.403701	0.252	0.155	2.71e-19	10	Chr10.6877
CSLG3	4.55e-31	0.335335	0.279	0.155	1.47e-26	10	Chr6.2036
PLP7	1.41e-101	0.75166	0.389	0.155	4.54e-97	10	Chr10.5979
PnChr4-7953	1.78e-188	0.946206	0.476	0.155	5.76e-184	10	Chr4.7953
PnChr9-5649-evm-model-Chr9-5650	5.96e-22	0.330578	0.252	0.157	1.92e-17	10	Chr9.5649
TOM3	1.49e-28	0.505589	0.265	0.157	4.82e-24	10	Chr12.6471
FIP2	6.62e-44	0.501811	0.297	0.157	2.13e-39	10	Chr5.5587
PnChr3-7582	4.3e-28	0.451564	0.271	0.158	1.39e-23	10	Chr3.7582
PnChr5-8601	1.75e-33	0.36647	0.286	0.158	5.63e-29	10	Chr5.8601
ERF12	1.55e-39	0.462196	0.293	0.158	5.01e-35	10	Chr4.771
WRKY53	5.1e-41	0.45294	0.299	0.158	1.64e-36	10	Chr4.159
PUB22	5.29e-148	1.07618	0.441	0.158	1.71e-143	10	Chr1.8378
LECRKS4	9.4e-75	0.872493	0.344	0.159	3.03e-70	10	Chr6.7404
PnChr4-8490	5.14e-180	1.13279	0.47	0.159	1.66e-175	10	Chr4.8490
PnChr2-8147	4.03e-75	0.63275	0.351	0.16	1.3e-70	10	Chr2.8147
PnChr5-471	1.72e-146	0.961785	0.433	0.16	5.54e-142	10	Chr5.471
PnChr8-6597	4.93e-219	1.21182	0.497	0.16	1.59e-214	10	Chr8.6597
KIP1	3.03e-38	0.65911	0.292	0.161	9.76e-34	10	Chr2.7376
GTE3	9.25e-20	0.376418	0.25	0.162	2.98e-15	10	Chr7.7534
STR11	3.58e-31	0.884946	0.269	0.162	1.15e-26	10	Chr3.4396
HSFA3	3.05e-64	0.945501	0.338	0.162	9.85e-60	10	Chr1.8588
RLK7	3.15e-33	0.504664	0.292	0.163	1.02e-28	10	Chr1.3024
BAG6	1.18e-21	0.257122	0.268	0.164	3.8e-17	10	Chr7.151
SRK2A	5.03e-63	0.516154	0.336	0.164	1.62e-58	10	Chr7.7358
AT4G16820	2.52e-183	1.14046	0.477	0.164	8.12e-179	10	Chr10.6903
PnChr3-9068	7.72e-284	1.37252	0.558	0.164	2.49e-279	10	Chr3.9068
FLZ8	9.59e-30	0.433478	0.281	0.165	3.09e-25	10	Chr12.5924
COL5	2.91e-28	0.48631	0.27	0.167	9.38e-24	10	Chr1.9239
PUB29	3.78e-69	0.925481	0.346	0.167	1.22e-64	10	Chr2.6224
APA1	1.42e-67	0.711221	0.346	0.167	4.6e-63	10	Chr8.6575
HST	1.94e-24	0.470605	0.272	0.168	6.26e-20	10	Chr1.9157
VAC8	5.18e-45	0.576755	0.308	0.169	1.67e-40	10	Chr9.5103
PUB19	1.8e-58	0.505759	0.346	0.169	5.81e-54	10	Chr2.9020
WRKY41	8.93e-19	0.338893	0.257	0.17	2.88e-14	10	Chr7.120
PER12	1.25e-25	0.303828	0.291	0.17	4.03e-21	10	Chr3.6085
EDR2L	2.7e-29	0.451056	0.292	0.17	8.71e-25	10	Chr11.4862
AT3G50780	1.33e-73	0.652849	0.371	0.173	4.28e-69	10	Chr2.8309
PnChr9-6990	0	2.97713	0.591	0.174	0	10	Chr9.6990
ITN1	2.77e-19	0.405534	0.262	0.175	8.95e-15	10	Chr5.7023
PVA42	7.02e-20	0.2996	0.266	0.175	2.26e-15	10	Chr1.10242
HERK1	1.09e-20	0.310702	0.273	0.175	3.5e-16	10	Chr4.7339
TBL19	8.33e-19	0.319594	0.276	0.175	2.69e-14	10	Chr3.8959
PnChr2-3721	1.73e-27	0.479585	0.292	0.175	5.59e-23	10	Chr2.3721
CPK10	1.12e-50	0.509996	0.337	0.175	3.62e-46	10	Chr9.6213
PnChr7-7653	5.85e-43	0.506481	0.314	0.177	1.89e-38	10	Chr7.7653
PnChr3-8619	8.78e-64	0.582808	0.357	0.177	2.83e-59	10	Chr3.8619
AT5G22090	6.01e-138	1.16795	0.462	0.178	1.94e-133	10	Chr5.8473
BT1	8.62e-42	0.493706	0.325	0.179	2.78e-37	10	Chr3.9907
APF2	6.66e-15	0.334562	0.256	0.18	2.15e-10	10	Chr8.93
SBT2.2	1.26e-74	0.665714	0.381	0.18	4.05e-70	10	Chr5.6925
EXLA1	1.3e-283	2.12428	0.573	0.18	4.21e-279	10	Chr7.8054
PnChr7-7754	1.6e-96	0.727027	0.414	0.181	5.17e-92	10	Chr7.7754
GDI1	8.72e-17	0.283633	0.267	0.182	2.81e-12	10	Chr4.330
CYP94C1	1.29e-20	0.410625	0.283	0.182	4.15e-16	10	Chr5.7722
PXC3	8.65e-88	0.851691	0.397	0.182	2.79e-83	10	Chr2.661
DFC	5.94e-17	0.377384	0.264	0.183	1.91e-12	10	Chr3.7895
AT1G76070	5.58e-22	0.327511	0.279	0.183	1.8e-17	10	Chr5.332
PnChr5-8838	1.13e-90	0.910435	0.412	0.183	3.65e-86	10	Chr5.8838
CAMTA4	1.29e-15	0.279639	0.262	0.184	4.15e-11	10	Chr11.7184
FAD7	7.93e-20	0.493922	0.274	0.185	2.56e-15	10	Chr4.8491
PnChr5-7576	8.77e-30	0.348089	0.306	0.185	2.83e-25	10	Chr5.7576
PDCB3	1.59e-33	0.507374	0.31	0.185	5.12e-29	10	Chr2.100
OS06G0358800	3.09e-13	0.497948	0.257	0.186	9.96e-09	10	Chr1.9513
2024-04-03	3.69e-15	0.413812	0.262	0.186	1.19e-10	10	Chr4.1223
PnChr12-2682	2.21e-14	0.273865	0.264	0.186	7.12e-10	10	Chr12.2682
PnChr4-7730	2.13e-100	0.862541	0.435	0.186	6.86e-96	10	Chr4.7730
GLCAT14B	1.64e-14	0.396576	0.257	0.187	5.3e-10	10	Chr1.8984
AT5G39865	7.55e-25	0.343278	0.298	0.19	2.43e-20	10	Chr8.2309
PCO2	2.11e-08	0.284444	0.25	0.191	0.000681404	10	Chr9.6158
PnChr8-1157	1.16e-16	0.374714	0.278	0.191	3.74e-12	10	Chr8.1157
WEB1	1.56e-18	0.298708	0.28	0.191	5.02e-14	10	Chr9.241
DREB2C	6.66e-22	0.290036	0.299	0.191	2.15e-17	10	Chr4.7902
OS02G0799000	1.94e-58	0.60363	0.365	0.191	6.25e-54	10	Chr9.6635
PnChr11-6811	7.76e-132	1.01159	0.459	0.191	2.5e-127	10	Chr11.6811
BRH1	8.43e-53	0.680565	0.35	0.192	2.72e-48	10	Chr5.6167
PnChr1-10366	5.02e-09	0.274118	0.253	0.193	0.000161836	10	Chr1.10366
IAA27	8.87e-230	1.22226	0.553	0.193	2.86e-225	10	Chr4.8200
GP1	3.32e-236	1.49583	0.567	0.193	1.07e-231	10	Chr12.7062
ILK1	5.99e-26	0.529056	0.298	0.195	1.93e-21	10	Chr10.6282
AHL15	2.3e-22	0.508806	0.289	0.196	7.41e-18	10	Chr4.7640
ZAT10	8.02e-10	0.693203	0.251	0.197	2.59e-05	10	Chr1.1961
FBXL14	2.32e-16	0.29304	0.28	0.198	7.47e-12	10	Chr2.9400
BHLH130	1.42e-22	0.558896	0.293	0.199	4.59e-18	10	Chr8.1061
XTH23	1.48e-23	0.496807	0.313	0.199	4.77e-19	10	Chr9.7042
RTC2	9.74e-19	0.541943	0.282	0.2	3.14e-14	10	Chr2.8290
DTX24	1.41e-30	0.523863	0.319	0.2	4.54e-26	10	Chr1.8211
PIP5K9	5.35e-11	0.366286	0.261	0.201	1.73e-06	10	Chr1.8629
AT1G50460	1.74e-14	0.327231	0.275	0.201	5.61e-10	10	Chr12.794
AT3G14260	4.98e-54	0.822268	0.371	0.201	1.61e-49	10	Chr10.7083
SLR0537	8.89e-73	0.896133	0.389	0.201	2.87e-68	10	Chr2.8807
ERF017	1.08e-86	0.817696	0.419	0.201	3.49e-82	10	Chr6.7812
PnChr1-10243	1.78e-19	0.744362	0.297	0.202	5.73e-15	10	Chr1.10243
VIII-1	1.49e-08	0.265262	0.253	0.203	0.000480323	10	Chr11.6481
EIF4-A	1.63e-21	0.464057	0.296	0.203	5.26e-17	10	Chr3.9059
AVT3C	1.74e-30	0.78385	0.321	0.203	5.62e-26	10	Chr2.7615
RMA1H1	2.49e-47	0.649767	0.362	0.203	8.04e-43	10	Chr1.9691
LRK10L-1.3	1.74e-48	0.608767	0.363	0.203	5.61e-44	10	Chr2.8902
PnChr9-6378	1.95e-16	0.331542	0.285	0.204	6.3e-12	10	Chr9.6378
WRKY11	2.73e-35	0.508704	0.331	0.204	8.8e-31	10	Chr1.9313
ERF1	7.74e-45	0.516698	0.361	0.204	2.5e-40	10	Chr7.580
HSP17.9-D	7.07e-58	1.00635	0.377	0.204	2.28e-53	10	Chr10.5748
SERP2	2.34e-16	0.407755	0.286	0.205	7.54e-12	10	Chr12.7224
WAXY	1.71e-40	0.582857	0.34	0.205	5.52e-36	10	Chr8.38
PUB24	7.31e-50	0.554819	0.361	0.205	2.36e-45	10	Chr1.7668
DIR21	8.87e-61	0.73243	0.38	0.205	2.86e-56	10	Chr9.5629
PnChr12-5977	8.49e-09	0.265517	0.254	0.206	0.000273727	10	Chr12.5977
MAPKKK20	1.77e-99	0.791946	0.461	0.206	5.72e-95	10	Chr2.8401
AT1G56220	1.04e-137	2.15899	0.471	0.206	3.35e-133	10	Chr7.6797
THA1	5.25e-12	0.343102	0.269	0.207	1.69e-07	10	Chr12.3389
ABCC9	1.31e-22	0.516981	0.314	0.207	4.24e-18	10	Chr8.769
ATJ8	3.77e-36	0.972095	0.331	0.207	1.22e-31	10	Chr2.9354
PnChr4-7704-evm-model-Chr4-7705	1.26e-55	2.88663	0.355	0.207	4.05e-51	10	Chr4.7704
GID1B	6.65e-52	0.627839	0.366	0.207	2.14e-47	10	Chr5.8585
CYP81Q32	1.15e-90	0.906803	0.436	0.207	3.7e-86	10	Chr2.8451
PnChr1-9898	2.66e-112	0.877893	0.465	0.207	8.57e-108	10	Chr1.9898
ATG11	3.79e-21	0.326775	0.307	0.209	1.22e-16	10	Chr1.9187
PMEI9	2.35e-117	1.44561	0.464	0.209	7.58e-113	10	Chr4.308
HHL1	4.03e-07	0.27102	0.251	0.21	0.0129918	10	Chr11.7122
BRG1	3.05e-70	0.713037	0.406	0.21	9.84e-66	10	Chr5.6981
GIP2	5.55e-74	0.687342	0.418	0.21	1.79e-69	10	Chr12.6014
NUDT17	7.45e-16	0.450389	0.297	0.211	2.4e-11	10	Chr2.7441
AT4G27745	1.14e-28	0.439024	0.327	0.211	3.69e-24	10	Chr9.7518
RVE1	1.8e-28	0.425399	0.331	0.211	5.8e-24	10	Chr3.8235
BURP3	6.99e-10	1.118	0.262	0.212	2.26e-05	10	Chr3.7348
ZAT11	8.52e-133	1.33363	0.493	0.212	2.75e-128	10	Chr6.7917
LPP3	2.59e-18	0.374487	0.296	0.213	8.36e-14	10	Chr11.6761
PnChr11-6187	1.14e-39	0.609881	0.348	0.213	3.67e-35	10	Chr11.6187
SCAB2	1.02e-41	0.605023	0.353	0.213	3.27e-37	10	Chr9.6057
PGPP1	4.99e-45	0.522706	0.368	0.214	1.61e-40	10	Chr9.5598
CSC1	8.77e-49	0.575339	0.373	0.214	2.83e-44	10	Chr4.2320
CML38	2.29e-98	0.806359	0.465	0.214	7.4e-94	10	Chr1.9893
ARC6	1.26e-10	0.391135	0.269	0.215	4.06e-06	10	Chr5.203
LBD37	2.91e-22	0.506106	0.31	0.215	9.4e-18	10	Chr8.7010
GRXC9	1.28e-49	0.702589	0.385	0.215	4.14e-45	10	Chr9.5406
CLPD	1.36e-19	0.302867	0.31	0.216	4.37e-15	10	Chr3.10097
SNL6	2.14e-14	0.285765	0.297	0.217	6.91e-10	10	Chr5.86
HIPP41	1.82e-19	0.364221	0.301	0.217	5.86e-15	10	Chr10.81
AT3G02910	1.57e-27	0.545675	0.325	0.217	5.05e-23	10	Chr1.126
PnChr5-6648	2.82e-289	2.70224	0.631	0.217	9.1e-285	10	Chr5.6648
PnChr4-121	6.89e-11	0.432477	0.285	0.218	2.22e-06	10	Chr4.121
XTH9	1.1e-129	1.1272	0.49	0.218	3.54e-125	10	Chr1.9604
NCED1	2.29e-130	1.14331	0.498	0.218	7.4e-126	10	Chr9.7644
HHO3	1.4e-14	0.292158	0.302	0.219	4.52e-10	10	Chr12.6735
EXPA15	3.9e-50	0.919183	0.385	0.219	1.26e-45	10	Chr1.7391
ERF054	6.31e-72	0.665093	0.436	0.219	2.04e-67	10	Chr9.5268
HEMA1	2.48e-08	0.276545	0.271	0.221	0.000799831	10	Chr8.6906
PnChr11-7066	5.24e-13	0.400754	0.286	0.221	1.69e-08	10	Chr11.7066
PnChr3-8997	1.03e-11	0.37783	0.292	0.221	3.33e-07	10	Chr3.8997
LBD38	2.64e-20	0.437642	0.312	0.221	8.5e-16	10	Chr3.9188
AT5G39865	1.88e-31	0.439508	0.352	0.222	6.08e-27	10	Chr3.8735
AT2G18193	1.33e-37	0.929984	0.356	0.224	4.28e-33	10	Chr2.8783
GSVIVT00026920001	4.69e-48	0.633105	0.397	0.224	1.51e-43	10	Chr10.6936
SLC25A44	2.75e-63	0.73342	0.409	0.225	8.87e-59	10	Chr10.5753
AT1G04990	1.16e-05	0.295833	0.257	0.226	0.375054	10	Chr9.5117
EDL3	7.15e-05	0.261527	0.26	0.226	1	10	Chr6.8704
BBX21	3.03e-07	0.268007	0.27	0.226	0.00977484	10	Chr1.10156
AT4G24160	1.62e-19	0.414457	0.313	0.226	5.21e-15	10	Chr5.204
KNAT6	1.52e-23	0.283196	0.335	0.227	4.92e-19	10	Chr11.7095
PnChr4-7131	2.9e-53	0.762316	0.409	0.228	9.36e-49	10	Chr4.7131
PBL21	1.51e-07	0.283713	0.271	0.229	0.00488147	10	Chr1.9979
PnChr8-7233	1.67e-10	0.907164	0.304	0.229	5.4e-06	10	Chr8.7233
MTB1	1.34e-21	0.360082	0.325	0.229	4.33e-17	10	Chr7.92
CPK10	1.03e-31	0.4145	0.355	0.229	3.33e-27	10	Chr2.8956
AT2G30020	1.96e-113	1.25558	0.48	0.229	6.33e-109	10	Chr5.8364
HSA32	4.45e-20	0.359763	0.32	0.23	1.44e-15	10	Chr4.1002
PnChr12-6633-1	4.85e-16	0.405038	0.309	0.231	1.56e-11	10	Chr12.6633
EULS3	9.68e-20	0.415474	0.317	0.231	3.12e-15	10	Chr1.7333
PnChr5-8863-2	1.55e-107	0.910201	0.488	0.231	5.01e-103	10	Chr5.8863
AT4G17486	7.03e-19	0.374707	0.322	0.233	2.27e-14	10	Chr10.2945
DGK2	6.67e-11	0.517562	0.288	0.234	2.15e-06	10	Chr1.5988
IAA17	1.33e-17	0.461368	0.321	0.234	4.3e-13	10	Chr3.10269
PnChr11-6796	4.33e-24	0.416054	0.354	0.234	1.4e-19	10	Chr11.6796
MPV17	6.77e-57	0.736794	0.395	0.234	2.18e-52	10	Chr6.383
PnChr11-6736	3.33e-05	0.282512	0.26	0.235	1	10	Chr11.6736
LNK3	6.93e-09	0.309456	0.285	0.235	0.000223477	10	Chr8.1553
PnChr7-378	9.95e-25	0.346729	0.345	0.235	3.21e-20	10	Chr7.378
SAP4	1.23e-28	0.489158	0.348	0.235	3.97e-24	10	Chr1.8554
HT1	1.25e-36	0.491409	0.374	0.235	4.03e-32	10	Chr4.8602
PnChr11-4124	4.31e-08	0.279365	0.279	0.236	0.00139064	10	Chr11.4124
ACA12	5.04e-14	0.305631	0.324	0.236	1.63e-09	10	Chr5.8409
PnChr2-9345	1.86e-33	0.749339	0.355	0.236	6.01e-29	10	Chr2.9345
AT4G08330	1.42e-41	0.465791	0.385	0.236	4.58e-37	10	Chr3.31
VAC8	3.64e-50	0.62526	0.392	0.236	1.17e-45	10	Chr1.9501
NUDT17	5.71e-11	0.595864	0.296	0.237	1.84e-06	10	Chr3.8284
LOG2	3.66e-07	0.277545	0.275	0.238	0.0118041	10	Chr1.8737
ARF19	5.22e-09	0.285678	0.296	0.238	0.00016831	10	Chr6.7807
SAUR72	2.35e-12	0.381673	0.307	0.238	7.57e-08	10	Chr5.759
PnChr9-6436	1.63e-12	0.364862	0.313	0.238	5.26e-08	10	Chr9.6436
PnChr12-5332	4e-47	0.851296	0.386	0.238	1.29e-42	10	Chr12.5332
FLZ14	5.36e-62	0.760131	0.441	0.238	1.73e-57	10	Chr4.8001
FLZ8	0.00246514	0.284362	0.253	0.239	1	10	Chr6.8756
PnChr4-7517	0.00435623	0.277631	0.254	0.239	1	10	Chr4.7517
BAG6	3.22e-28	0.433547	0.365	0.239	1.04e-23	10	Chr7.149
AAP2	3.47e-178	1.21332	0.583	0.239	1.12e-173	10	Chr2.5118
CRPK1	0.0082468	0.263261	0.256	0.24	1	10	Chr1.8735
PnChr2-7635	1.01e-15	0.336886	0.32	0.24	3.26e-11	10	Chr2.7635
ITPK3	2.62e-55	0.616635	0.421	0.24	8.45e-51	10	Chr9.643
RHC2A	7.55e-69	0.866267	0.436	0.24	2.43e-64	10	Chr6.263
NDL2	0.000192206	0.276414	0.266	0.241	1	10	Chr10.5665
ATG2	2.72e-10	0.309227	0.299	0.241	8.78e-06	10	Chr7.7738
[truncated: 1,798 more rows]

## Sheet: Table S4
Table S4. List of cluster-enriched marker genes identified in each cluster
gene symbol	p_val	avg_log2FC	pct.1	pct.2	p_val_adj	cluster	gene ID
ECPP44	1.01e-248	0.65316	0.999	0.982	3.25e-244	0	Chr1.10031
PER42	0	0.603915	0.997	0.935	0	0	Chr4.1151
PLAT1	0	0.864158	0.994	0.929	0	0	Chr3.7910
FAD2	0	0.735567	0.992	0.823	0	0	Chr9.5734
COR47	0	0.816862	0.987	0.853	0	0	Chr5.356
PIP1.4	3.3e-290	0.766111	0.986	0.816	1.06e-285	0	Chr6.7610
TPRP-F1	0	1.77212	0.985	0.732	0	0	Chr1.9028
DIM	0	0.979264	0.984	0.799	0	0	Chr12.6380
FAD2	3.98e-272	0.615027	0.982	0.758	1.29e-267	0	Chr9.5710
FAD2	1.65e-177	0.593695	0.977	0.827	5.31e-173	0	Chr5.1195
FAD2	7.15e-272	0.749118	0.975	0.771	2.3e-267	0	Chr10.4189
GP1	0	1.51582	0.967	0.643	0	0	Chr11.7075
TUBA	0	0.893525	0.962	0.766	0	0	Chr7.7606
AGP18	0	1.06032	0.96	0.711	0	0	Chr2.8464
FLA9	3.83e-262	0.853091	0.959	0.75	1.24e-257	0	Chr9.5413
TUBA	0	0.696952	0.948	0.706	0	0	Chr2.8566
AT5G15350	6.6e-283	0.657444	0.945	0.687	2.13e-278	0	Chr3.8807
TUBA	0	0.847702	0.937	0.669	0	0	Chr3.9259
AT2G34300	6.64e-288	0.598575	0.937	0.652	2.14e-283	0	Chr2.4372
PnChr4-279	0	1.58416	0.934	0.777	0	0	Chr4.279
FLA1	0	0.737571	0.927	0.612	0	0	Chr5.1259
TUBB4	0	1.03029	0.924	0.569	0	0	Chr9.6055
PnChr10-5787	0	0.645915	0.923	0.597	0	0	Chr10.5787
AT1G18250	0	0.774325	0.922	0.561	0	0	Chr2.439
STS14	0	1.07445	0.918	0.462	0	0	Chr3.8995
SMT2	0	0.699443	0.918	0.615	0	0	Chr7.8029
DRT100	0	1.16424	0.916	0.526	0	0	Chr7.1692
PnChr2-9467	0	0.996093	0.914	0.515	0	0	Chr2.9467
BGLU44	0	1.05985	0.904	0.488	0	0	Chr3.561
XTHB	0	0.854101	0.9	0.573	0	0	Chr11.7272
PnChr8-1319	1.23e-279	0.62396	0.899	0.595	3.96e-275	0	Chr8.1319
FLA7	0	0.63802	0.898	0.573	0	0	Chr1.8
AT4G12490	0	1.14339	0.896	0.588	0	0	Chr4.276
PnChr10-6619	0	1.61223	0.887	0.483	0	0	Chr10.6619
PnChr8-7212	1.8e-77	0.69863	0.886	0.661	5.81e-73	0	Chr8.7212
PnChr10-5158	0	0.981217	0.885	0.4	0	0	Chr10.5158
SBT1.7	0	0.784083	0.882	0.485	0	0	Chr2.8476
TUBB1	0	0.673667	0.878	0.53	0	0	Chr1.10098
PnChr9-5824	9.12e-184	0.685607	0.87	0.694	2.94e-179	0	Chr9.5824
BAMT	0	0.918952	0.868	0.43	0	0	Chr12.5477
PnChr10-79	7.49e-264	0.67635	0.864	0.496	2.42e-259	0	Chr10.79
PMEU1	0	1.13647	0.863	0.352	0	0	Chr2.9723
PnChr6-7715	0	0.663281	0.86	0.498	0	0	Chr6.7715
PnChr9-4892	2.67e-132	0.902182	0.853	0.692	8.6e-128	0	Chr9.4892
AT2G48020	0	1.1386	0.852	0.295	0	0	Chr5.8607
PnChr8-6913	0	0.760105	0.851	0.462	0	0	Chr8.6913
PR2	1.57e-155	0.718813	0.847	0.532	5.06e-151	0	Chr12.6195
EBF1	0	0.754937	0.843	0.482	0	0	Chr9.6719
MSSP2	0	0.718463	0.828	0.397	0	0	Chr3.8303
CIPK3	0	0.626525	0.826	0.441	0	0	Chr6.5123
ASMT	0	0.679888	0.823	0.429	0	0	Chr7.8036
NFD4	0	0.827191	0.818	0.353	0	0	Chr8.7347
PnChr5-8172	0	0.65723	0.812	0.367	0	0	Chr5.8172
GAE6	4.88e-290	0.582595	0.811	0.457	1.57e-285	0	Chr11.5453
PIP2-7	4.48e-135	0.615125	0.811	0.644	1.44e-130	0	Chr6.8064
DTX27	0	0.766894	0.807	0.314	0	0	Chr2.7335
ALDH5F1	0	0.877276	0.806	0.388	0	0	Chr1.7245
AT4G13710	0	0.684157	0.801	0.38	0	0	Chr6.8980
TBL23	0	0.61999	0.794	0.389	0	0	Chr10.7319
SN1	0	0.584143	0.794	0.416	0	0	Chr2.8463
PCAP1	2.01e-298	0.612478	0.792	0.413	6.49e-294	0	Chr5.7103
XYL1	0	1.00852	0.777	0.297	0	0	Chr12.6712
AOP1.2	0	0.759974	0.761	0.322	0	0	Chr3.10292
NANA	0	0.6058	0.759	0.337	0	0	Chr11.6845
AT4G30420	0	0.65105	0.753	0.274	0	0	Chr9.6994
FLA2	0	0.883879	0.751	0.41	0	0	Chr1.585
SAUR76	0	0.627345	0.739	0.349	0	0	Chr6.7796
GIP2	0	0.76915	0.728	0.376	0	0	Chr11.6019
OCT3	0	1.20474	0.714	0.198	0	0	Chr1.7278
MES10	0	0.94078	0.711	0.187	0	0	Chr2.8340
WDL4	0	0.701603	0.71	0.306	0	0	Chr9.6212
GIP2	0	1.10988	0.708	0.36	0	0	Chr11.6018
INVA	0	1.01479	0.706	0.223	0	0	Chr10.7124
AT2G36630	0	0.978163	0.706	0.307	0	0	Chr1.8609
D4H	0	0.990489	0.698	0.307	0	0	Chr12.5488
TUBB2	0	0.614871	0.688	0.237	0	0	Chr10.6982
PnChr11-5991	0	0.58852	0.688	0.323	0	0	Chr11.5991
YSL3	0	0.651166	0.686	0.205	0	0	Chr4.81
PnChr5-321	0	0.893196	0.678	0.267	0	0	Chr5.321
GSVIVT00026920001	0	0.607679	0.675	0.302	0	0	Chr5.8735
REM4.1	0	0.696923	0.673	0.222	0	0	Chr12.7184
PnChr3-7870	0	0.783308	0.666	0.312	0	0	Chr3.7870
RFS2	0	0.580507	0.658	0.246	0	0	Chr9.5867
KAO2	0	0.826784	0.641	0.218	0	0	Chr7.770
ATHB-13	0	0.617553	0.628	0.263	0	0	Chr2.8083
AOP1.2	0	0.627557	0.623	0.193	0	0	Chr3.10287
RFS1	0	0.646512	0.608	0.196	0	0	Chr5.998
PMEU1	0	0.720854	0.607	0.136	0	0	Chr3.10484
GSVIVT00026920001	0	0.604202	0.604	0.179	0	0	Chr10.6936
PnChr11-5140	9.31e-244	0.632715	0.584	0.294	3e-239	0	Chr11.5140
SRP	1.1e-197	0.684518	0.575	0.301	3.56e-193	0	Chr6.8608
PnChr3-8576	0	0.666139	0.574	0.194	0	0	Chr3.8576
PnChr12-447	0	0.95774	0.57	0.245	0	0	Chr12.447
AT4G12490	0	0.834887	0.566	0.088	0	0	Chr4.277
EARLI1	0	1.55967	0.562	0.186	0	0	Chr10.7244
AT4G18596	0	0.915943	0.561	0.137	0	0	Chr2.7723
PnChr8-6598	0	0.692674	0.55	0.163	0	0	Chr8.6598
PRE3	0	0.726122	0.539	0.152	0	0	Chr2.8619
UPB1	1.03e-275	0.643061	0.526	0.216	3.33e-271	0	Chr5.8790
UGT91A1	1.54e-85	0.686534	0.469	0.285	4.96e-81	0	Chr3.8141
PnChr7-1179	0	1.00615	0.451	0.113	0	0	Chr7.1179
PHOT1	0	0.611438	0.448	0.116	0	0	Chr5.8137
PnChr5-374	7.39e-283	0.612205	0.446	0.166	2.38e-278	0	Chr5.374
LE	0	0.81859	0.417	0.056	0	0	Chr3.10285
ASPG1	0	0.849456	0.39	0.1	0	0	Chr2.151
PnChr1-10243	2.22e-106	0.631813	0.347	0.187	7.17e-102	0	Chr1.10243
PnChr6-1690	1.43e-301	1.97007	0.914	0.931	4.62e-297	1	Chr6.1690
PnChr4-279	2.78e-208	0.911816	0.879	0.785	8.95e-204	1	Chr4.279
TPRP-F1	5.05e-225	0.970242	0.839	0.752	1.63e-220	1	Chr1.9028
COX1	4.69e-89	1.46954	0.782	0.893	1.51e-84	1	Chr2.3345
RPS4	1.12e-49	1.28032	0.739	0.864	3.61e-45	1	Chr3.5360
CCMC	3.39e-50	1.31984	0.702	0.841	1.09e-45	1	Chr10.2273
FLA9	3.33e-39	0.613888	0.701	0.786	1.07e-34	1	Chr9.5413
PIP2-7	2.26e-69	0.640218	0.684	0.662	7.3e-65	1	Chr6.8064
ATPA	2.45e-14	1.22051	0.632	0.764	7.89e-10	1	Chr3.5540
GP1	2.39e-39	0.682544	0.611	0.692	7.7e-35	1	Chr11.7075
CESA1	4.87e-11	0.604945	0.551	0.741	1.57e-06	1	Chr5.7441
ATPE	9.67e-12	0.615813	0.469	0.696	3.12e-07	1	Chr9.1409
RPL2-A	0.00019299	0.73219	0.469	0.688	1	1	Chr9.2931
INVC	1.66e-07	0.581547	0.455	0.679	0.00535968	1	Chr12.6289
BGLU44	1.67e-06	0.667831	0.45	0.551	0.0538324	1	Chr3.561
FLA2	5.49e-13	0.580157	0.428	0.455	1.77e-08	1	Chr1.585
RPL14	5.3e-10	0.723415	0.408	0.631	1.71e-05	1	Chr9.2934
COX2	0.00292514	1.14412	0.399	0.582	1	1	Chr1.4198
RPS3	6.29e-18	0.626569	0.364	0.589	2.03e-13	1	Chr9.2932
YCF4	8.6e-11	0.721817	0.359	0.55	2.77e-06	1	Chr10.7210
PMEU1	0.00615229	0.624381	0.356	0.422	1	1	Chr2.9723
PSAB	1.82e-14	0.816046	0.316	0.5	5.88e-10	1	Chr10.7202
PnChr3-8576	4.15e-46	0.889071	0.312	0.23	1.34e-41	1	Chr3.8576
PnChr3-5541	0.00028105	1.14118	0.31	0.443	1	1	Chr3.5541
ALDH5F1	1.23e-07	0.612676	0.308	0.457	0.00396322	1	Chr1.7245
EARLI1	3.22e-41	0.938219	0.302	0.223	1.04e-36	1	Chr10.7244
ATPF	1.21e-06	0.631578	0.299	0.427	0.0389897	1	Chr4.4598
CCMFC	6.8e-11	1.01861	0.295	0.454	2.19e-06	1	Chr2.3845
INVA	7.9e-09	0.606122	0.286	0.281	0.00025482	1	Chr10.7124
ACA10	2.32e-25	0.637584	0.267	0.457	7.47e-21	1	Chr9.7098
RPS7-A	1.36e-19	0.599726	0.267	0.434	4.37e-15	1	Chr10.7190
ND6	1.44e-08	1.05694	0.262	0.386	0.00046589	1	Chr10.6389
YCF68-1	2.71e-19	1.12925	0.257	0.218	8.73e-15	1	Chr6.7555
RPOB	1.2e-07	0.753468	0.252	0.363	0.0038813	1	Chr7.6007
AT1G30700	0	1.33901	0.997	0.897	0	2	Chr1.7969
PnChr8-5352	7.19e-265	0.729456	0.988	0.895	2.32e-260	2	Chr8.5352
DFC	0	1.14463	0.987	0.876	0	2	Chr2.7192
APX2	0	0.975237	0.984	0.875	0	2	Chr6.8006
TIC32	4.76e-301	0.765943	0.984	0.849	1.53e-296	2	Chr6.7434
SDR1	0	0.84751	0.983	0.83	0	2	Chr10.7100
CYP	7.58e-131	0.602557	0.972	0.88	2.44e-126	2	Chr8.7311
GS1-1	0	0.724421	0.962	0.8	0	2	Chr3.8282
PnChr6-6992	0	0.735272	0.961	0.804	0	2	Chr6.6992
GAPC2	0	1.42881	0.96	0.733	0	2	Chr12.7175
RPP3A	3.62e-228	0.642284	0.959	0.842	1.17e-223	2	Chr10.2049
PnChr7-6971	7.1e-211	0.63346	0.949	0.775	2.29e-206	2	Chr7.6971
TIP1-1	4.74e-131	0.906937	0.944	0.871	1.53e-126	2	Chr5.7820
CYP1	5.27e-233	0.621118	0.935	0.746	1.7e-228	2	Chr1.10094
RNALX	0	0.898363	0.928	0.61	0	2	Chr12.6919
ALEU	3.41e-303	0.604077	0.928	0.651	1.1e-298	2	Chr4.8029
CML49	0	0.771233	0.925	0.661	0	2	Chr9.5940
TIC32	1.59e-218	0.649448	0.919	0.638	5.13e-214	2	Chr10.6964
DDS	0	1.64687	0.91	0.354	0	2	Chr4.485
CYP716A53V2	0	1.74102	0.904	0.458	0	2	Chr11.4940
PnChr7-615	0	2.31543	0.9	0.427	0	2	Chr7.615
UMK3	1.75e-194	0.643867	0.899	0.666	5.65e-190	2	Chr7.727
RBM12B	3.68e-165	1.84734	0.897	0.758	1.19e-160	2	Chr12.4826
MAT1	0	1.30097	0.896	0.514	0	2	Chr1.9638
PnChr3-6172	5.4e-308	1.16365	0.896	0.551	1.74e-303	2	Chr3.6172
SAHH	2.02e-218	0.68936	0.894	0.631	6.52e-214	2	Chr12.5376
AT1G26850	0	0.919334	0.879	0.585	0	2	Chr11.7318
PnChr10-179-evm	0	1.14443	0.874	0.38	0	2	Chr10.179
ADK-B	2.75e-233	0.59779	0.87	0.638	8.85e-229	2	Chr12.7192
BNM2C	4.9e-237	0.784775	0.868	0.536	1.58e-232	2	Chr3.6179
AGP30	0	1.43674	0.866	0.498	0	2	Chr10.6297
AT5G44390	0	0.934026	0.863	0.376	0	2	Chr10.632
PnChr4-884	0	0.766865	0.863	0.299	0	2	Chr4.884
TIC32	3.56e-280	0.643945	0.863	0.524	1.15e-275	2	Chr5.6232
SAMS2	3.69e-221	0.949995	0.863	0.597	1.19e-216	2	Chr1.3663
PnChr8-7290	7.45e-261	0.663386	0.862	0.605	2.4e-256	2	Chr8.7290
PPCC	2.27e-285	0.713459	0.853	0.571	7.31e-281	2	Chr1.780
PnChr12-6593	0	1.06844	0.851	0.462	0	2	Chr12.6593
SS2	0	0.979643	0.85	0.488	0	2	Chr8.7268
TIP1-1	0	1.35063	0.848	0.343	0	2	Chr6.8195
NRS/ER	2.32e-161	0.590437	0.838	0.593	7.47e-157	2	Chr5.6638
MEB1	0	2.43943	0.837	0.205	0	2	Chr5.9058
AT5G64030	0	1.12529	0.837	0.517	0	2	Chr3.7314
G6PD6	1.09e-253	0.580018	0.835	0.497	3.53e-249	2	Chr3.8504
PnChr1-1403	0	1.29621	0.833	0.267	0	2	Chr1.1403
F26G	2.06e-236	0.649779	0.831	0.522	6.63e-232	2	Chr2.7793
UGT101	0	0.982393	0.825	0.362	0	2	Chr6.6389
SQE1	0	1.91308	0.818	0.203	0	2	Chr7.7573
COB	4.34e-281	0.678758	0.8	0.463	1.4e-276	2	Chr3.8883
BIP5	2.49e-135	0.628204	0.8	0.55	8.02e-131	2	Chr1.7636
PnChr2-1701	5.65e-187	0.791074	0.795	0.499	1.82e-182	2	Chr2.1701
AT4G12490	0	2.57534	0.791	0.165	0	2	Chr12.5863
ABCC4	2.88e-278	0.582539	0.789	0.423	9.3e-274	2	Chr5.8682
ERD3	6.33e-94	0.651219	0.78	0.604	2.04e-89	2	Chr10.6689
AT5G42850	1.11e-233	0.594238	0.779	0.502	3.57e-229	2	Chr7.1603
PnChr7-7057	0	1.35584	0.778	0.399	0	2	Chr7.7057
NRT3.1	0	1.00694	0.771	0.248	0	2	Chr3.9891
PCR8	0	1.19512	0.767	0.24	0	2	Chr2.9535
GAD1	5.81e-240	0.653423	0.762	0.431	1.87e-235	2	Chr3.8241
CYP76B6	0	0.859911	0.751	0.309	0	2	Chr3.9024
GIR2	0	1.55513	0.74	0.155	0	2	Chr1.8462
RBM12B	4.08e-189	1.383	0.736	0.54	1.32e-184	2	Chr11.870
OS05G0277500	0	0.619036	0.73	0.353	0	2	Chr8.6594
CCR1	3.83e-188	0.936912	0.721	0.429	1.23e-183	2	Chr5.449
LBD12	0	0.644206	0.704	0.217	0	2	Chr6.8383
PnChr2-6748	0	0.67881	0.699	0.287	0	2	Chr2.6748
PnChr2-1705	2.99e-182	0.871951	0.689	0.398	9.63e-178	2	Chr2.1705
ALDH1	0	0.612812	0.683	0.251	0	2	Chr6.307
PLAT2	4.84e-281	0.678632	0.678	0.32	1.56e-276	2	Chr2.7209
PnChr2-1027	7.89e-164	0.867402	0.677	0.4	2.54e-159	2	Chr2.1027
PnChr2-854	0	0.6477	0.676	0.231	0	2	Chr2.854
PUP21	0	1.02392	0.673	0.106	0	2	Chr10.6233
WRKY65	0	0.670217	0.665	0.225	0	2	Chr10.6324
UPTG1	0	0.786113	0.663	0.268	0	2	Chr3.8889
PME7	0	0.599971	0.651	0.253	0	2	Chr5.8727
SERGT1	2.86e-289	0.595029	0.648	0.303	9.23e-285	2	Chr2.7831
SDR3B	0	0.632006	0.641	0.207	0	2	Chr5.8917
MADS9	0	0.982163	0.62	0.177	0	2	Chr3.7404
PnChr2-1707	1.94e-166	0.586258	0.611	0.318	6.25e-162	2	Chr2.1707
PLP2	0	0.760837	0.598	0.256	0	2	Chr3.9039
BURP3	0	1.23135	0.578	0.174	0	2	Chr3.7348
AT1G05700	0	2.16612	0.575	0.082	0	2	Chr6.7968
EXPA15	0	0.970671	0.575	0.188	0	2	Chr1.7391
PnChr3-252	0	0.704261	0.574	0.152	0	2	Chr3.252
AT1G77330	0	0.622188	0.568	0.195	0	2	Chr3.7429
H6H	9.25e-294	0.610391	0.561	0.225	2.98e-289	2	Chr5.8846
DIR21	0	1.36022	0.558	0.16	0	2	Chr8.7329
LTPG2	0	1.16327	0.55	0.115	0	2	Chr11.3571
PUB23	0	0.818645	0.55	0.152	0	2	Chr6.8308
RHL1	0	0.731283	0.547	0.133	0	2	Chr1.9135
PnChr3-8143	0	1.53121	0.546	0.083	0	2	Chr3.8143
LBD15	0	0.59065	0.527	0.122	0	2	Chr1.27
PUB23	0	0.725281	0.526	0.092	0	2	Chr7.788
KCS11	0	1.3357	0.514	0.081	0	2	Chr11.5873
PnChr10-7242	0	2.34994	0.495	0.112	0	2	Chr10.7242
PnChr11-5555	0	2.35113	0.491	0.06	0	2	Chr11.5555
KCS1	0	0.938797	0.491	0.063	0	2	Chr3.5881
UGT100	0	1.03166	0.481	0.106	0	2	Chr1.1241
AT1G29670	0	0.938417	0.476	0.132	0	2	Chr4.582
BNM2C	0	2.06679	0.474	0.069	0	2	Chr3.7290
PIMP1	0	1.00222	0.465	0.065	0	2	Chr6.7312
UGT91A1	2.93e-66	0.588045	0.459	0.29	9.44e-62	2	Chr3.8141
GDI1	1.27e-293	0.610316	0.453	0.156	4.1e-289	2	Chr4.330
AT1G60420	0	0.669652	0.451	0.065	0	2	Chr8.972
TIP4-1	0	0.812819	0.44	0.094	0	2	Chr10.5461
DIR21	0	0.864448	0.439	0.105	0	2	Chr7.7973
APS1	0	1.15688	0.438	0.15	0	2	Chr12.5655
MONOTPS1	6.41e-147	0.65857	0.424	0.194	2.07e-142	2	Chr3.124
PnChr2-154	0	0.584017	0.392	0.046	0	2	Chr2.154
AT4G00750	0	0.590343	0.388	0.1	0	2	Chr1.417
PnChr8-805	0	0.601936	0.386	0.042	0	2	Chr8.805
TRO	0	1.42348	0.364	0.034	0	2	Chr9.5018
PNC1	3.27e-116	0.870442	0.356	0.165	1.05e-111	2	Chr4.8573
PRUA1	0	1.9254	0.348	0.084	0	2	Chr12.6188
PnChr5-7099	1.44e-169	0.62293	0.321	0.123	4.63e-165	2	Chr5.7099
TRO	0	1.88089	0.298	0.025	0	2	Chr12.5675
UCC1	0	0.880519	0.291	0.029	0	2	Chr9.4925
DCR	0	0.647215	0.29	0.045	0	2	Chr9.7389
VIT-01S0010G01870	0	0.651785	0.262	0.029	0	2	Chr1.631
PnChr9-6707	0	0.979763	0.979	0.965	0	3	Chr9.6707
PU1	0	0.902116	0.95	0.953	0	3	Chr1.10302
NAC002	0	1.12989	0.907	0.854	0	3	Chr3.7475
HSP83A	2.27e-108	0.672824	0.906	0.895	7.31e-104	3	Chr1.323
HSP70	4.32e-116	0.609802	0.892	0.906	1.39e-111	3	Chr6.7897
PnChr4-119	0	1.49221	0.878	0.819	0	3	Chr4.119
RAP2-4	8.38e-220	0.872357	0.877	0.875	2.7e-215	3	Chr3.7902
BAM1	0	1.20219	0.869	0.844	0	3	Chr11.5643
PnChr9-4892	8.88e-183	0.66927	0.861	0.696	2.86e-178	3	Chr9.4892
PIP1.4	8.2e-81	0.634685	0.833	0.837	2.65e-76	3	Chr6.7610
PnChr12-7067	1.5e-199	0.934942	0.828	0.788	4.83e-195	3	Chr12.7067
SAG21	4.37e-208	0.942172	0.827	0.748	1.41e-203	3	Chr6.8575
HSPRO2	0	1.29484	0.825	0.709	0	3	Chr6.7614
PCC1	5.7e-176	0.80318	0.824	0.843	1.84e-171	3	Chr5.498
PIP2-7	1.17e-220	1.22325	0.822	0.649	3.77e-216	3	Chr6.8064
HSP17.9-D	3.47e-116	0.829085	0.807	0.763	1.12e-111	3	Chr10.5751
PnChr11-5431	3.9e-99	0.594468	0.805	0.847	1.26e-94	3	Chr11.5431
PnChr11-6096	7.85e-243	1.068	0.803	0.778	2.53e-238	3	Chr11.6096
PnChr8-7186	8.86e-213	1.05475	0.797	0.706	2.86e-208	3	Chr8.7186
AT5G47530	1.15e-285	1.41274	0.789	0.736	3.72e-281	3	Chr1.514
TIFY10A	3.74e-219	1.03297	0.789	0.755	1.21e-214	3	Chr6.7818
WRKY6	1.36e-256	1.19963	0.778	0.725	4.38e-252	3	Chr10.6676
PnChr3-603	1.19e-206	1.12453	0.778	0.71	3.85e-202	3	Chr3.603
PARC	2.3e-205	1.23303	0.772	0.733	7.43e-201	3	Chr9.7640
ALP1	8.97e-129	0.77224	0.767	0.747	2.89e-124	3	Chr6.736
CML38	6.42e-103	0.872168	0.754	0.734	2.07e-98	3	Chr5.477
BZIP53	1.74e-113	0.811397	0.753	0.787	5.6e-109	3	Chr5.8776
NAC083	2.13e-288	1.437	0.748	0.612	6.86e-284	3	Chr2.7705
PnChr9-7143	1.44e-142	0.940732	0.747	0.706	4.66e-138	3	Chr9.7143
DESI1	1.47e-105	1.09983	0.746	0.8	4.74e-101	3	Chr6.9001
MFSD5	6.32e-70	0.660606	0.744	0.801	2.04e-65	3	Chr1.7671
CEQORH	1.16e-200	1.1356	0.739	0.648	3.74e-196	3	Chr5.9080
TIFY10A	6.07e-136	0.918272	0.73	0.707	1.96e-131	3	Chr4.8003
SAP5	1.25e-117	0.804104	0.725	0.748	4.04e-113	3	Chr7.1738
ZAT10	6.61e-120	0.935309	0.722	0.67	2.13e-115	3	Chr9.472
AT2G40140	1.91e-84	0.711365	0.721	0.742	6.16e-80	3	Chr4.7844
PnChr1-7719	7.81e-84	0.732835	0.714	0.709	2.52e-79	3	Chr1.7719
PUB21	7.14e-163	1.04614	0.712	0.634	2.3e-158	3	Chr11.6606
PIP1.4	1.26e-104	1.07272	0.711	0.729	4.08e-100	3	Chr4.7795
CAMBP25	1.49e-78	0.645683	0.71	0.738	4.81e-74	3	Chr1.8162
ERF4	2.05e-153	1.05881	0.701	0.659	6.62e-149	3	Chr9.5364
GT-3A	0	1.66213	0.697	0.43	0	3	Chr4.8489
SPAC24B11.05	4.15e-134	0.961812	0.696	0.656	1.34e-129	3	Chr4.8302
AT4G27520	0	1.75728	0.685	0.439	0	3	Chr1.869
SAP12	1.32e-200	1.31974	0.679	0.508	4.27e-196	3	Chr2.8026
INVC	8.69e-130	1.30549	0.678	0.649	2.8e-125	3	Chr12.6289
AT1G61340	2.15e-157	1.07814	0.676	0.554	6.92e-153	3	Chr10.6512
MATK	1.58e-21	0.626755	0.675	0.768	5.09e-17	3	Chr10.7195
DBR	1.29e-162	1.32993	0.67	0.634	4.16e-158	3	Chr12.5247
AT3G55350	8.24e-116	0.952884	0.67	0.609	2.66e-111	3	Chr4.8090
ROH1	1.16e-150	1.10858	0.663	0.559	3.74e-146	3	Chr2.6434
EXT3	9.89e-48	0.677791	0.66	0.595	3.19e-43	3	Chr2.6272
PnChr6-8666	3.13e-91	0.826888	0.656	0.594	1.01e-86	3	Chr6.8666
AT4G33920	4.43e-120	1.09636	0.652	0.589	1.43e-115	3	Chr7.7647
PAL3	6.86e-87	0.884817	0.652	0.637	2.21e-82	3	Chr1.8715
MEE23	1.85e-51	0.716927	0.652	0.683	5.96e-47	3	Chr3.245
AT2G40140	2.67e-101	0.976177	0.645	0.609	8.6e-97	3	Chr6.7657
TSJT1	1.83e-56	0.685432	0.644	0.619	5.9e-52	3	Chr10.6474
GATL10	9.8e-135	1.11915	0.642	0.572	3.16e-130	3	Chr3.8686
EXL2	0	1.90556	0.64	0.354	0	3	Chr7.7497
ERF4	2.83e-76	0.798614	0.639	0.618	9.13e-72	3	Chr1.9737
CLPB1	9.83e-55	0.849229	0.637	0.641	3.17e-50	3	Chr3.81
PnChr10-4041	1.2e-56	0.793251	0.633	0.652	3.87e-52	3	Chr10.4041
RFS5	3.46e-95	0.873891	0.615	0.511	1.12e-90	3	Chr3.8587
HIPP03	1.08e-41	0.753154	0.614	0.62	3.5e-37	3	Chr6.8168
ERD15	1e-44	0.745918	0.611	0.644	3.23e-40	3	Chr1.7977
BAM9	1.16e-104	1.10898	0.61	0.549	3.74e-100	3	Chr11.6124
SRPRA	2.41e-53	0.902158	0.609	0.661	7.77e-49	3	Chr1.9153
PnChr10-7294	9.66e-262	1.46226	0.608	0.318	3.12e-257	3	Chr10.7294
FATB1	8.1e-44	0.732974	0.607	0.652	2.61e-39	3	Chr6.283
PLP2	5.71e-224	1.70149	0.606	0.388	1.84e-219	3	Chr2.8359
PnChr9-5284	1.27e-78	0.952308	0.604	0.591	4.11e-74	3	Chr9.5284
PnChr3-8214	7.22e-93	0.929646	0.596	0.513	2.33e-88	3	Chr3.8214
OS04G0338000	7.6e-59	1.05516	0.595	0.603	2.45e-54	3	Chr12.5320
NHL13	5.33e-47	0.767101	0.595	0.627	1.72e-42	3	Chr3.10361
PP2CA	8.63e-62	0.794635	0.592	0.596	2.78e-57	3	Chr6.7421
HOP3	2.39e-06	0.635321	0.584	0.698	0.0771642	3	Chr4.307
HSP22	3.43e-41	0.757689	0.58	0.544	1.11e-36	3	Chr10.7253
GAE6	1.03e-121	1.23083	0.579	0.473	3.32e-117	3	Chr12.5382
CPRF1	7.11e-74	0.970124	0.579	0.553	2.29e-69	3	Chr8.145
HSP70	2.8e-132	1.01165	0.573	0.387	9.02e-128	3	Chr1.9161
BPS1	4.38e-168	1.2687	0.57	0.374	1.41e-163	3	Chr8.2129
JA2L	1.97e-117	1.08094	0.57	0.448	6.34e-113	3	Chr1.10210
AUX22B	7.14e-32	0.675789	0.569	0.615	2.3e-27	3	Chr11.5862
CDKF-4	8.98e-43	1.00324	0.568	0.607	2.89e-38	3	Chr4.1281
DNAAF1	5.6e-67	0.90199	0.566	0.543	1.81e-62	3	Chr9.2598
PnChr10-198	3.8e-126	1.15529	0.563	0.422	1.23e-121	3	Chr10.198
AT1G08570	1.3e-156	1.48056	0.557	0.391	4.19e-152	3	Chr1.7362
SRP	1.57e-28	0.873045	0.557	0.592	5.06e-24	3	Chr8.6121
HSP70	6.55e-28	0.760877	0.557	0.592	2.11e-23	3	Chr7.7307
SUD1	1.99e-61	0.871771	0.555	0.524	6.43e-57	3	Chr12.6925
SRC2	1.46e-19	0.58682	0.553	0.598	4.7e-15	3	Chr12.6128
TIC32	1.8e-11	0.598323	0.553	0.623	5.79e-07	3	Chr10.6965
PnChr12-6974	3.22e-66	0.87219	0.552	0.501	1.04e-61	3	Chr12.6974
AT1G30700	1.74e-33	0.777692	0.549	0.551	5.62e-29	3	Chr9.5968
FKBP65	1.4e-08	0.737217	0.549	0.655	0.00045089	3	Chr11.5433
SN2	4.82e-146	0.953792	0.546	0.333	1.56e-141	3	Chr7.7950
FLA2	5.87e-76	0.940857	0.542	0.442	1.89e-71	3	Chr1.585
CSA	2.68e-30	0.697863	0.538	0.547	8.64e-26	3	Chr10.7090
SOV	3.76e-83	1.31647	0.536	0.476	1.21e-78	3	Chr3.7634
HSP70	1.7e-77	1.0087	0.534	0.447	5.49e-73	3	Chr4.7558
PnChr10-5320	8.72e-196	2.10702	0.532	0.31	2.81e-191	3	Chr10.5320
NTR2	2.26e-163	1.5796	0.531	0.363	7.28e-159	3	Chr3.8164
ATL6	1.03e-103	1.19642	0.531	0.43	3.33e-99	3	Chr7.6395
AT1G68410	8.3e-23	0.58007	0.531	0.555	2.68e-18	3	Chr12.6665
IPCS2	2.69e-26	0.71201	0.53	0.575	8.67e-22	3	Chr4.8401
CYP92C6	1.04e-171	1.22687	0.528	0.31	3.35e-167	3	Chr2.9689
NAC002	3.27e-78	1.06765	0.528	0.454	1.05e-73	3	Chr5.2670
PnChr9-7150	8.87e-52	0.897513	0.526	0.494	2.86e-47	3	Chr9.7150
CYP73A1	4.37e-33	0.981046	0.524	0.564	1.41e-28	3	Chr5.9155
SNAP33	9.96e-51	0.868978	0.523	0.477	3.21e-46	3	Chr3.9629
WRKY11	8.48e-68	0.985293	0.522	0.45	2.73e-63	3	Chr9.7090
PnChr10-6811	9.6e-99	1.0144	0.521	0.39	3.1e-94	3	Chr10.6811
TOGT1	2.87e-169	1.38336	0.52	0.31	9.25e-165	3	Chr7.7709
NUDT17	6.27e-89	1.12948	0.518	0.415	2.02e-84	3	Chr12.6563
ALA9	8.6e-46	0.913022	0.514	0.512	2.77e-41	3	Chr11.6877
TIC32	8.63e-13	0.582451	0.514	0.598	2.78e-08	3	Chr4.7664
TPS11	1.37e-134	1.27733	0.511	0.354	4.42e-130	3	Chr9.7011
HIPP39	9.9e-22	0.67212	0.51	0.532	3.19e-17	3	Chr1.319
ZIP11	1.07e-111	1.22192	0.509	0.365	3.46e-107	3	Chr5.8044
LRR2	7.26e-36	0.694665	0.509	0.5	2.34e-31	3	Chr7.7639
AT3G55350	2.92e-66	0.989971	0.507	0.462	9.4e-62	3	Chr5.7178
RAP2-3	2.19e-21	0.765036	0.506	0.535	7.05e-17	3	Chr6.8561
AT1G02270	1.11e-181	1.53978	0.504	0.29	3.59e-177	3	Chr5.166
COBL7	1.29e-12	0.684166	0.502	0.576	4.17e-08	3	Chr12.6202
ACA2	2.86e-63	0.999148	0.501	0.435	9.24e-59	3	Chr2.8514
PnChr6-6987	1.03e-10	0.638756	0.498	0.617	3.32e-06	3	Chr6.6987
WRKY40	2.07e-46	0.85317	0.497	0.47	6.68e-42	3	Chr2.9365
AT1G74320	7.53e-109	1.05999	0.496	0.347	2.43e-104	3	Chr2.6641
PnChr4-7823	1.45e-59	1.01977	0.494	0.43	4.68e-55	3	Chr4.7823
AAE3	2.7e-25	0.737443	0.494	0.523	8.71e-21	3	Chr1.379
AAP2	2.12e-236	1.33981	0.493	0.23	6.85e-232	3	Chr2.5118
PnChr1-1817	1.03e-63	0.954052	0.493	0.416	3.31e-59	3	Chr1.1817
NCL	1.08e-66	1.11859	0.492	0.418	3.47e-62	3	Chr9.7762
PnChr3-10435	6.98e-53	0.853327	0.491	0.431	2.25e-48	3	Chr3.10435
PnChr3-9368	1.25e-14	0.645898	0.49	0.54	4.04e-10	3	Chr3.9368
BT4	2.77e-45	0.835449	0.489	0.433	8.93e-41	3	Chr2.8509
LOX3.1	2.16e-163	1.46809	0.487	0.281	6.96e-159	3	Chr2.9691
CESA3	2.38e-63	0.97147	0.482	0.404	7.66e-59	3	Chr1.9888
PnChr3-499	3.42e-30	0.84864	0.481	0.473	1.1e-25	3	Chr3.499
AFP3	2.08e-19	0.767437	0.481	0.511	6.72e-15	3	Chr3.8859
AATP1	1.36e-89	1.14035	0.48	0.358	4.39e-85	3	Chr3.8707
MBF1C	2.28e-38	0.716178	0.48	0.407	7.36e-34	3	Chr4.8254
ERF109	1.73e-94	0.960118	0.479	0.329	5.57e-90	3	Chr7.7733
CCR1	1.38e-27	0.737452	0.479	0.456	4.46e-23	3	Chr5.449
AT2G30020	1e-52	0.945848	0.477	0.431	3.22e-48	3	Chr6.7680
RPS3	0.00102941	0.591198	0.477	0.571	1	3	Chr9.2932
PIP2-4	2.26e-193	1.48592	0.476	0.248	7.29e-189	3	Chr1.8732
PATL5	6.09e-23	0.653919	0.474	0.431	1.97e-18	3	Chr5.6891
BAG6	9.52e-80	1.10538	0.473	0.355	3.07e-75	3	Chr7.152
RFS6	3.52e-92	1.31952	0.472	0.347	1.14e-87	3	Chr1.9026
SAP1	4.66e-25	0.841763	0.472	0.484	1.5e-20	3	Chr5.6701
TIC	1.03e-10	0.635453	0.47	0.541	3.34e-06	3	Chr12.5966
ROQ1	2.46e-26	0.665632	0.469	0.441	7.94e-22	3	Chr5.7847
CPK7	8.1e-25	0.79631	0.469	0.499	2.61e-20	3	Chr9.5862
FES1	4.94e-15	0.68111	0.468	0.49	1.59e-10	3	Chr6.260
PnChr2-8989	1.93e-56	0.935529	0.466	0.371	6.24e-52	3	Chr2.8989
ANN5	2.86e-25	0.676159	0.464	0.465	9.22e-21	3	Chr3.1153
GTE10	1.96e-19	0.882761	0.464	0.495	6.32e-15	3	Chr2.9167
GAE6	2.35e-13	0.637359	0.464	0.504	7.59e-09	3	Chr11.5453
ACA2	8.51e-12	0.655594	0.464	0.52	2.74e-07	3	Chr3.9205
LIPF	5.05e-139	1.21103	0.463	0.276	1.63e-134	3	Chr2.148
BAG1	1.86e-16	0.695648	0.463	0.506	6.01e-12	3	Chr1.426
MYB30	6.82e-59	0.942854	0.462	0.379	2.2e-54	3	Chr12.5495
EDR4	1.81e-66	1.14605	0.459	0.37	5.85e-62	3	Chr1.9349
WRKY23	6.11e-31	0.828948	0.459	0.455	1.97e-26	3	Chr5.8791
AIP1	4.75e-126	1.13925	0.457	0.278	1.53e-121	3	Chr4.7648
GH3.1	5.2e-76	0.900803	0.457	0.326	1.68e-71	3	Chr7.7660
EXL2	3.9e-92	1.14917	0.45	0.31	1.26e-87	3	Chr7.7498
PHOS34	2.13e-30	0.660778	0.45	0.406	6.88e-26	3	Chr2.7505
GPX6	1.47e-19	0.78536	0.449	0.46	4.74e-15	3	Chr10.7089
CAD1	1.65e-11	0.626003	0.448	0.51	5.34e-07	3	Chr10.6289
CAF1-9	7.19e-10	0.585725	0.448	0.488	2.32e-05	3	Chr6.8282
PnChr11-6733	7.13e-109	1.09821	0.447	0.29	2.3e-104	3	Chr11.6733
CIPK3	1.37e-10	0.610307	0.445	0.492	4.43e-06	3	Chr6.5123
STARD7	1.52e-114	1.32218	0.441	0.277	4.89e-110	3	Chr9.7548
PnChr7-258	2.36e-59	0.951295	0.44	0.338	7.6e-55	3	Chr7.258
MYBS3	2.71e-08	0.65697	0.44	0.506	0.00087351	3	Chr4.223
PnChr2-7214	2.48e-39	1.13389	0.438	0.382	7.99e-35	3	Chr2.7214
PnChr9-5529	4.32e-100	0.975369	0.434	0.274	1.39e-95	3	Chr9.5529
STC	7.87e-11	0.601489	0.432	0.445	2.54e-06	3	Chr10.6520
PnChr3-100	2.68e-08	0.64613	0.432	0.447	0.00086534	3	Chr3.100
CIPK1	1.05e-60	0.978363	0.431	0.342	3.4e-56	3	Chr12.6339
PnChr5-267	6.99e-37	0.7826	0.431	0.364	2.25e-32	3	Chr5.267
PnChr10-6775	1.34e-34	0.783348	0.429	0.378	4.33e-30	3	Chr10.6775
NPF1.1	1.32e-29	0.858375	0.429	0.417	4.27e-25	3	Chr3.10236
STY13	8.07e-25	0.851121	0.429	0.407	2.6e-20	3	Chr3.8562
PnChr12-7217	1.6e-34	0.755387	0.428	0.375	5.15e-30	3	Chr12.7217
FAD2	9.16e-07	0.599876	0.426	0.465	0.0295463	3	Chr4.7510
CIGR1	6.05e-67	0.964252	0.425	0.32	1.95e-62	3	Chr1.10275
PMA4	6.32e-05	0.602662	0.424	0.487	1	3	Chr9.7078
BT1	1.04e-50	0.921186	0.422	0.34	3.34e-46	3	Chr2.9142
ERG3	1.74e-28	0.773522	0.421	0.394	5.61e-24	3	Chr8.7076
ZAT10	1.11e-19	0.673278	0.421	0.412	3.58e-15	3	Chr7.7631
PnChr9-385	3.36e-94	0.870054	0.42	0.259	1.08e-89	3	Chr9.385
PnChr3-9776	8.46e-24	0.650801	0.42	0.377	2.73e-19	3	Chr3.9776
NET1D	1.74e-16	0.904863	0.42	0.453	5.6e-12	3	Chr6.8775
CIPK11	6.35e-15	0.724782	0.42	0.452	2.05e-10	3	Chr4.8584
GATL1	7.21e-29	0.745573	0.419	0.383	2.33e-24	3	Chr9.4578
AT3G62260	1.6e-110	1.22331	0.418	0.254	5.17e-106	3	Chr5.8915
AOP1.2	1.61e-29	0.989505	0.414	0.372	5.19e-25	3	Chr3.10292
LSU1	8.64e-16	0.747223	0.414	0.421	2.79e-11	3	Chr5.149
ITPK3	7.78e-32	1.04846	0.413	0.378	2.51e-27	3	Chr1.3346
ITPK3	1.13e-124	1.29868	0.411	0.232	3.65e-120	3	Chr9.643
REM6	2.42e-66	1.01258	0.41	0.295	7.8e-62	3	Chr12.3
RTNLB2	1.86e-15	0.696095	0.409	0.394	5.99e-11	3	Chr4.198
PARC	2.57e-13	0.816596	0.409	0.42	8.28e-09	3	Chr9.7639
AT4G34320	1.59e-23	0.759893	0.408	0.384	5.12e-19	3	Chr8.7178
SIB1	2.48e-32	0.752649	0.406	0.343	7.99e-28	3	Chr7.3506
AOP1.2	2.47e-86	1.17058	0.405	0.258	7.98e-82	3	Chr2.9480
TPS11	1.71e-82	0.940341	0.401	0.261	5.51e-78	3	Chr1.9229
SRO1	1.03e-69	1.59312	0.401	0.299	3.32e-65	3	Chr1.3297
PnChr4-8408	1.8e-94	1.11238	0.4	0.238	5.8e-90	3	Chr4.8408
ACA10	7.81e-08	0.773807	0.4	0.438	0.00251802	3	Chr9.7098
PPCK1	0.00011947	0.667999	0.399	0.458	1	3	Chr12.3878
RHC2A	4.69e-10	0.656317	0.398	0.433	1.51e-05	3	Chr6.7392
SCL14	2.95e-07	0.637151	0.395	0.439	0.00951666	3	Chr6.1045
NBP35	9.65e-06	0.756976	0.394	0.447	0.311304	3	Chr3.8502
PnChr1-1134	1.13e-26	0.793136	0.393	0.356	3.66e-22	3	Chr1.1134
PnChr3-7889	6.81e-17	0.622978	0.392	0.365	2.2e-12	3	Chr3.7889
PnChr4-809	7.08e-65	0.826195	0.39	0.257	2.28e-60	3	Chr4.809
MPSR1	1.04e-16	0.79832	0.39	0.373	3.36e-12	3	Chr11.7332
AT5G08350	2.95e-80	0.966415	0.389	0.238	9.52e-76	3	Chr12.6434
UFD1	1.73e-66	1.01474	0.389	0.282	5.56e-62	3	Chr1.9514
WRKY40	9.52e-46	0.812074	0.387	0.306	3.07e-41	3	Chr3.10169
CRPK1	1.74e-107	1.09346	0.386	0.226	5.6e-103	3	Chr1.8735
PnChr3-7273	3.19e-65	0.917898	0.386	0.269	1.03e-60	3	Chr3.7273
WRKY24	1.78e-28	0.807549	0.386	0.342	5.75e-24	3	Chr4.8551
PnChr8-907	9.4e-47	0.976349	0.385	0.301	3.03e-42	3	Chr8.907
BHLH62	3.03e-19	0.667909	0.385	0.371	9.77e-15	3	Chr6.9070
SSUH2	3.12e-16	0.806151	0.385	0.384	1.01e-11	3	Chr4.8417
PnChr3-8576	3.37e-88	0.883815	0.383	0.226	1.09e-83	3	Chr3.8576
PSI2	8.18e-46	0.889876	0.383	0.306	2.64e-41	3	Chr5.255
TCP11L1	1.95e-33	0.826937	0.383	0.322	6.3e-29	3	Chr7.7368
OPR2	9.52e-63	1.07145	0.381	0.276	3.07e-58	3	Chr2.925
ERF054	3.78e-105	0.92763	0.38	0.214	1.22e-100	3	Chr9.5268
AT1G11050	3.12e-38	0.891025	0.38	0.321	1.01e-33	3	Chr3.7450
NDR1	5.36e-12	0.683746	0.378	0.372	1.73e-07	3	Chr1.10300
SEC	6.01e-10	0.848207	0.377	0.397	1.94e-05	3	Chr12.5333
PBL3	3.32e-40	0.833109	0.376	0.309	1.07e-35	3	Chr12.6955
WRKY19	5.17e-08	0.640315	0.375	0.409	0.00166897	3	Chr10.7225
AT2G46620	4.77e-33	0.749875	0.374	0.314	1.54e-28	3	Chr9.7525
PnChr4-121	1.87e-109	1.11657	0.373	0.206	6.02e-105	3	Chr4.121
AT5G48380	7.59e-17	0.742886	0.373	0.361	2.45e-12	3	Chr6.9121
FAD7A-1	2.86e-46	0.945585	0.372	0.287	9.24e-42	3	Chr6.7659
PSBA	2.32e-14	0.731236	0.37	0.35	7.48e-10	3	Chr10.7194
PnChr3-801	3.45e-60	0.854247	0.369	0.256	1.11e-55	3	Chr3.801
MSMEG-0220	5.61e-30	0.940729	0.368	0.324	1.81e-25	3	Chr2.533
DDB-G0290631	3.7e-19	0.67015	0.368	0.348	1.19e-14	3	Chr8.7013
PnChr12-6686	1.34e-56	0.944981	0.367	0.265	4.32e-52	3	Chr12.6686
ATJ20	2.23e-57	0.989389	0.365	0.251	7.2e-53	3	Chr5.9073
SYP121	1.18e-14	0.678079	0.365	0.357	3.8e-10	3	Chr1.8369
PnChr4-7131	1.39e-76	0.917486	0.364	0.223	4.48e-72	3	Chr4.7131
EXO70H1	4.57e-20	0.674029	0.363	0.332	1.47e-15	3	Chr9.6613
AT2G18193	2.89e-95	1.22	0.362	0.217	9.34e-91	3	Chr2.8783
CYP81Q32	4.48e-101	1.04513	0.361	0.203	1.45e-96	3	Chr2.8451
MAPKKK20	5e-97	0.99846	0.359	0.204	1.61e-92	3	Chr2.8401
PnChr5-8863-2	1.87e-69	0.85909	0.359	0.23	6.05e-65	3	Chr5.8863
PUB17	4.93e-15	0.7589	0.359	0.347	1.59e-10	3	Chr10.6318
TIFY5A	1.63e-197	1.10067	0.357	0.137	5.27e-193	3	Chr10.6183
PnChr4-7730	2e-114	0.960419	0.356	0.181	6.44e-110	3	Chr4.7730
ABCA2	1.57e-26	0.809889	0.356	0.31	5.07e-22	3	Chr3.9700
GSTU17	1.94e-16	0.667386	0.356	0.323	6.26e-12	3	Chr11.7030
PnChr2-6748	4.73e-16	0.656023	0.356	0.325	1.52e-11	3	Chr2.6748
ACBP3	4.04e-49	1.0216	0.355	0.262	1.3e-44	3	Chr1.1575
LAG2	0.00027011	0.596075	0.355	0.396	1	3	Chr7.7732
MAPKKK18	2.1e-37	0.739428	0.354	0.273	6.77e-33	3	Chr1.10383
TAG	3.76e-36	0.74016	0.354	0.271	1.21e-31	3	Chr10.5828
ACA12	1.68e-222	1.17796	0.353	0.122	5.43e-218	3	Chr11.5894
TOL3	3.36e-16	0.91461	0.352	0.338	1.08e-11	3	Chr2.4158
AT1G47056	2.85e-10	0.734311	0.352	0.351	9.18e-06	3	Chr3.9133
HSF24	1.66e-51	1.13755	0.351	0.252	5.34e-47	3	Chr2.8385
SPCC24B10.10C	4.07e-23	0.674024	0.351	0.281	1.31e-18	3	Chr9.7414
NET4A	9.33e-07	0.697564	0.351	0.373	0.0301085	3	Chr5.9149
LYK5	4.38e-42	0.775826	0.348	0.266	1.41e-37	3	Chr5.473
CXE1	6.31e-152	1.14178	0.347	0.154	2.04e-147	3	Chr1.9462
AT1G56220	4.71e-81	1.08129	0.347	0.205	1.52e-76	3	Chr7.6797
JMJ706	4.76e-32	0.748411	0.347	0.284	1.54e-27	3	Chr4.1471
CYP81Q32	2.34e-29	0.82193	0.347	0.286	7.54e-25	3	Chr6.7921
PnChr4-8490	1.91e-143	1.00867	0.346	0.156	6.17e-139	3	Chr4.8490
FTIP3	7.3e-42	0.788689	0.345	0.263	2.36e-37	3	Chr7.255
GID1B	1.17e-17	0.750826	0.345	0.33	3.79e-13	3	Chr6.8684
TBL39	3.02e-34	0.659564	0.343	0.262	9.74e-30	3	Chr9.5474
TIP2-2	2.33e-207	1.3115	0.342	0.122	7.5e-203	3	Chr4.237
CRK2	2.07e-34	0.801987	0.342	0.272	6.68e-30	3	Chr11.7097
MIP1A	0.0002349	0.648465	0.342	0.365	1	3	Chr1.9611
PnChr11-6796	6.17e-55	0.781916	0.341	0.229	1.99e-50	3	Chr11.6796
WRKY22	6.25e-18	0.700463	0.34	0.3	2.02e-13	3	Chr8.172
OFUT20	1.67e-13	0.599652	0.339	0.325	5.4e-09	3	Chr7.1577
AERO1	0.00072552	0.630811	0.338	0.376	1	3	Chr1.636
PLP7	1.4e-140	1.02052	0.334	0.149	4.52e-136	3	Chr10.5979
PED1	4.65e-39	0.904385	0.334	0.262	1.5e-34	3	Chr5.9019
SPCC1442.07C	7.31e-30	0.876199	0.334	0.278	2.36e-25	3	Chr9.5136
PUB22	8.46e-128	0.974203	0.333	0.154	2.73e-123	3	Chr1.8378
ROH1	1.17e-16	0.607271	0.333	0.297	3.78e-12	3	Chr3.6508
NADK1	9.57e-08	0.58682	0.332	0.338	0.00308715	3	Chr11.534
HIP1	1.45e-16	0.779466	0.331	0.31	4.68e-12	3	Chr4.7081
PnChr6-184	5.84e-58	0.589175	0.33	0.196	1.88e-53	3	Chr6.184
LOX3.1	1.11e-32	0.815424	0.33	0.262	3.58e-28	3	Chr3.10429
BAG6	1.58e-41	0.699004	0.328	0.236	5.11e-37	3	Chr7.149
NAC087	1.77e-27	0.737517	0.328	0.269	5.7e-23	3	Chr5.622
SDP1	1.82e-13	0.779037	0.326	0.307	5.87e-09	3	Chr1.7971
AT1G67480	8.5e-10	0.80767	0.326	0.317	2.74e-05	3	Chr12.7204
RLK7	1.32e-126	0.993126	0.325	0.153	4.24e-122	3	Chr1.3024
ERD4	9.85e-20	0.759222	0.324	0.281	3.18e-15	3	Chr4.412
SGR6	7.83e-14	0.738978	0.324	0.3	2.52e-09	3	Chr1.8626
ABCA7	2.22e-40	0.759887	0.323	0.236	7.17e-36	3	Chr3.9699
AT2G27310	1.05e-36	0.691978	0.323	0.242	3.38e-32	3	Chr6.8266
PI4KG4	8.61e-13	0.698152	0.32	0.311	2.78e-08	3	Chr7.101
PnChr6-8955	8.26e-46	0.756603	0.319	0.223	2.67e-41	3	Chr6.8955
PnChr5-620	3.53e-37	0.711851	0.319	0.24	1.14e-32	3	Chr5.620
CYP94C1	9.03e-88	0.876639	0.318	0.173	2.91e-83	3	Chr5.7722
PnChr2-8093	1.05e-12	0.667301	0.316	0.294	3.4e-08	3	Chr2.8093
BC10	4.74e-206	1.04512	0.314	0.104	1.53e-201	3	Chr12.6667
NCED1	3.3e-39	0.711285	0.314	0.222	1.06e-34	3	Chr9.7644
HT1	1.7e-38	0.887371	0.314	0.234	5.48e-34	3	Chr4.8602
DA2	3.77e-19	0.853724	0.314	0.28	1.22e-14	3	Chr9.7652
AT4G09580	2.79e-11	0.606884	0.314	0.303	8.99e-07	3	Chr4.1512
ZAT11	1.59e-44	0.82736	0.312	0.216	5.12e-40	3	Chr4.7437
CPL2	1.96e-17	0.798209	0.311	0.277	6.33e-13	3	Chr4.8458
PnChr6-7853	1.02e-12	0.586125	0.311	0.288	3.3e-08	3	Chr6.7853
PGIP	1.05e-05	0.590492	0.31	0.322	0.338875	3	Chr9.5781
GP1	9.06e-51	0.781638	0.308	0.2	2.92e-46	3	Chr12.7062
PnChr7-7754	1.01e-69	0.766968	0.307	0.18	3.27e-65	3	Chr7.7754
PnChr12-7035	4.74e-23	0.630728	0.307	0.253	1.53e-18	3	Chr12.7035
XPO1	0.00640452	0.743286	0.307	0.413	1	3	Chr5.124
ACA12	2.49e-27	0.61015	0.305	0.234	8.04e-23	3	Chr5.8409
AVT3C	1.53e-56	1.02188	0.304	0.199	4.95e-52	3	Chr2.7615
RHC2A	1.33e-23	0.657287	0.303	0.243	4.29e-19	3	Chr6.263
PnChr12-5344	6.88e-134	1.19785	0.302	0.128	2.22e-129	3	Chr12.5344
ERF061	6.36e-108	0.976931	0.302	0.141	2.05e-103	3	Chr4.151
PnChr1-9116	8.92e-18	0.734123	0.301	0.265	2.88e-13	3	Chr1.9116
ABCC10	2.6e-24	0.999373	0.3	0.249	8.39e-20	3	Chr9.7429
CML38	2.12e-30	0.611153	0.298	0.217	6.83e-26	3	Chr1.9893
AT5G55050	5.84e-142	1.15781	0.297	0.119	1.88e-137	3	Chr1.10375
CHR28	7.03e-13	0.615214	0.297	0.267	2.27e-08	3	Chr10.6527
OFUT19	3.17e-107	0.842063	0.296	0.14	1.02e-102	3	Chr6.175
CGR2	2.99e-21	0.661325	0.295	0.24	9.63e-17	3	Chr2.8551
ZAT11	9.78e-28	0.765146	0.294	0.217	3.16e-23	3	Chr6.7917
AT5G22090	1.11e-50	0.736956	0.293	0.18	3.59e-46	3	Chr5.8473
GIP2	1.44e-34	0.668945	0.293	0.211	4.64e-30	3	Chr12.6014
PnChr1-9898	2.84e-33	0.695421	0.292	0.211	9.16e-29	3	Chr1.9898
BAK1	8.95e-08	0.590648	0.291	0.285	0.00288624	3	Chr7.7451
PnChr1-1802	1.69e-54	0.662228	0.289	0.177	5.44e-50	3	Chr1.1802
NEK6	1.05e-46	0.810307	0.288	0.194	3.38e-42	3	Chr1.7901
SUC2	5.74e-34	0.777587	0.288	0.209	1.85e-29	3	Chr3.7769
UGD3	6.02e-23	0.695128	0.288	0.233	1.94e-18	3	Chr11.6976
CEQORH	5.55e-52	0.795162	0.287	0.181	1.79e-47	3	Chr5.9079
PnChr10-6915	1.32e-121	0.844108	0.285	0.124	4.27e-117	3	Chr10.6915
EXLA1	1.96e-41	1.45715	0.28	0.189	6.31e-37	3	Chr7.8054
XTH23	1.27e-31	0.597396	0.28	0.197	4.09e-27	3	Chr9.7042
AT5G39865	1.08e-22	0.628234	0.28	0.223	3.5e-18	3	Chr3.8735
MPK3	5.03e-10	0.635813	0.28	0.259	1.62e-05	3	Chr6.8007
LYM2	0.0023548	0.585617	0.279	0.295	1	3	Chr7.8061
HIPP05	1.84e-133	0.986488	0.278	0.111	5.93e-129	3	Chr9.6511
CML38	0.0004894	0.692444	0.278	0.28	1	3	Chr5.476
AT4G16820	1.76e-52	0.75651	0.276	0.168	5.69e-48	3	Chr10.6903
SBE3	3.69e-11	0.731673	0.275	0.254	1.19e-06	3	Chr1.10390
NUDT17	4.28e-13	0.648901	0.274	0.236	1.38e-08	3	Chr3.8284
RMA1H1	1.2e-26	0.623443	0.273	0.203	3.87e-22	3	Chr1.9691
PnChr12-6480	1.65e-107	0.5879	0.272	0.115	5.32e-103	3	Chr12.6480
HSFA3	5.15e-60	1.12519	0.271	0.16	1.66e-55	3	Chr1.8588
BAG6	5.92e-57	0.753769	0.271	0.159	1.91e-52	3	Chr7.151
LRK10L-1.3	7.68e-26	0.707599	0.271	0.204	2.48e-21	3	Chr2.8902
NDL2	1.56e-12	0.626137	0.269	0.24	5.03e-08	3	Chr10.5665
CPK10	3.22e-43	0.669764	0.268	0.173	1.04e-38	3	Chr9.6213
CIPK2	8.89e-16	0.611029	0.267	0.228	2.87e-11	3	Chr6.53
ENT3	8.82e-56	1.04778	0.265	0.16	2.84e-51	3	Chr4.917
AT5G55860	7.11e-05	0.639278	0.265	0.274	1	3	Chr5.1217
AT5G10770	8.08e-179	1.04569	0.264	0.083	2.61e-174	3	Chr9.4180
SCP1	1.69e-61	0.679068	0.264	0.143	5.46e-57	3	Chr1.1152
PnChr3-10245	1.2e-55	0.645593	0.263	0.15	3.87e-51	3	Chr3.10245
WAKL20	3.46e-20	0.610922	0.262	0.204	1.12e-15	3	Chr6.7429
AT1G18010	7.68e-11	0.651591	0.262	0.236	2.48e-06	3	Chr5.159
ABR1	1.85e-238	1.10458	0.261	0.065	5.98e-234	3	Chr3.4344
HAT14	3.97e-85	0.936456	0.261	0.128	1.28e-80	3	Chr7.1426
FAD7	3.2e-35	0.780044	0.261	0.181	1.03e-30	3	Chr4.8491
XI-F	1.26e-77	0.76188	0.259	0.127	4.06e-73	3	Chr8.914
AT4G24160	2.05e-12	0.664603	0.257	0.227	6.62e-08	3	Chr5.204
PnChr4-8528	2.45e-236	1.14836	0.256	0.064	7.92e-232	3	Chr4.8528
PXC3	1.14e-27	0.679173	0.256	0.185	3.66e-23	3	Chr2.661
PnChr2-9345	5.01e-08	0.648758	0.255	0.24	0.00161575	3	Chr2.9345
AAP6	5.02e-154	0.813239	0.254	0.086	1.62e-149	3	Chr9.649
AT4G16820	1.01e-127	0.721674	0.254	0.097	3.27e-123	3	Chr5.5851
PnChr4-1448	2.53e-18	0.61277	0.253	0.202	8.15e-14	3	Chr4.1448
HSP17.9-D	2.18e-13	0.672435	0.252	0.208	7.04e-09	3	Chr10.5748
AT5G24080	9.96e-85	0.820333	0.25	0.116	3.21e-80	3	Chr12.6538
PnChr5-8601	7.35e-45	0.712268	0.25	0.155	2.37e-40	3	Chr5.8601
ATJ8	2.15e-15	0.678796	0.25	0.209	6.92e-11	3	Chr2.9354
RPS18A	3.1e-264	0.597013	0.999	0.96	1e-259	4	Chr6.8749
PnChr7-7826	3.02e-229	0.777553	0.998	0.944	9.73e-225	4	Chr7.7826
PnChr5-7729	0	0.763879	0.995	0.909	0	4	Chr5.7729
RPS24B	0	0.881161	0.993	0.93	0	4	Chr8.3809
RPL11	2.08e-301	0.728883	0.993	0.887	6.72e-297	4	Chr1.9902
RPL35D	0	0.785822	0.992	0.878	0	4	Chr6.7167
RPS11	0	0.890113	0.991	0.903	0	4	Chr10.3857
RPL44	5.01e-282	0.662492	0.991	0.904	1.62e-277	4	Chr12.6399
RPL36B	0	0.964154	0.988	0.86	0	4	Chr7.246
RPL8	0	0.880562	0.988	0.882	0	4	Chr1.10268
RPL3	0	0.871698	0.988	0.874	0	4	Chr2.6490
RPL27AC	0	0.826393	0.988	0.884	0	4	Chr2.9088
RPS2D	0	0.771554	0.988	0.879	0	4	Chr9.5876
RPL15	0	1.01355	0.987	0.799	0	4	Chr9.7256
RPS4	0	0.878175	0.987	0.841	0	4	Chr6.94
RPS16	0	0.725239	0.987	0.9	0	4	Chr7.7719
RPS12	0	1.04349	0.98	0.786	0	4	Chr2.9375
RPS10A	0	0.81966	0.98	0.856	0	4	Chr1.322
RPL21A	0	1.01499	0.978	0.793	0	4	Chr9.5630
RPL36B	0	0.864894	0.977	0.861	0	4	Chr8.300
RPL27AC	0	0.856913	0.977	0.834	0	4	Chr12.7106
RPP1A	2.44e-247	0.635966	0.977	0.851	7.85e-243	4	Chr8.39
RPP3A	7.88e-284	0.72703	0.976	0.844	2.54e-279	4	Chr10.2049
RPL34	0	0.835383	0.975	0.825	0	4	Chr3.8753
RPL23A	0	0.832151	0.975	0.811	0	4	Chr11.5670
PnChr8-681	2.5e-249	0.638517	0.975	0.846	8.05e-245	4	Chr8.681
RPL19B	0	0.792189	0.974	0.819	0	4	Chr5.8732
RPL6	8.31e-282	0.691642	0.973	0.834	2.68e-277	4	Chr11.86
FAD2	1.39e-168	0.662845	0.973	0.835	4.48e-164	4	Chr5.1195
RPL27C	0	1.06923	0.972	0.736	0	4	Chr5.800
PnChr8-57	2.97e-307	0.792055	0.972	0.822	9.59e-303	4	Chr8.57
RPS29A	4.03e-281	0.713842	0.972	0.806	1.3e-276	4	Chr7.7636
FAD2	5.37e-168	0.664287	0.972	0.86	1.73e-163	4	Chr1.7839
RPS17	0	0.932055	0.971	0.773	0	4	Chr9.6276
PnChr1-7633	0	0.823081	0.971	0.816	0	4	Chr1.7633
RPL7D	3e-283	0.69877	0.971	0.837	9.67e-279	4	Chr1.9321
RPS8	6.53e-260	0.679002	0.971	0.81	2.11e-255	4	Chr5.1998
RPS14C	4.21e-259	0.636384	0.97	0.858	1.36e-254	4	Chr9.6314
PnChr8-5352	3.97e-136	0.767631	0.97	0.898	1.28e-131	4	Chr8.5352
RPL10	7.35e-260	0.662035	0.969	0.836	2.37e-255	4	Chr6.9163
FAD2	5.96e-202	0.77271	0.969	0.825	1.92e-197	4	Chr1.7830
CYP	1.78e-174	0.741775	0.969	0.882	5.74e-170	4	Chr8.7311
UBI3	6.24e-248	0.64708	0.968	0.84	2.01e-243	4	Chr12.7083
RPL26A	7.41e-240	0.627387	0.967	0.823	2.39e-235	4	Chr2.236
RPS15	0	0.912477	0.966	0.812	0	4	Chr12.5834
CYC07	0	0.901905	0.966	0.788	0	4	Chr12.82
RPL19B	3.03e-269	0.648337	0.965	0.817	9.78e-265	4	Chr6.8558
OS05G0557000	2.84e-117	0.59607	0.965	0.764	9.17e-113	4	Chr7.681
RPS15	0	0.772678	0.963	0.768	0	4	Chr11.5854
RPL4A	2.29e-285	0.743246	0.963	0.785	7.38e-281	4	Chr1.8796
RPS7	1.17e-267	0.811919	0.961	0.817	3.77e-263	4	Chr2.8887
RPL17B	1.82e-223	0.673851	0.961	0.821	5.86e-219	4	Chr3.9961
RPL13AD	0	0.888908	0.96	0.772	0	4	Chr6.9022
RPS19C	0	0.789167	0.96	0.755	0	4	Chr2.8711
RPS25	8.43e-306	0.855527	0.96	0.764	2.72e-301	4	Chr5.2989
PnChr7-67	2.26e-199	0.594627	0.96	0.817	7.29e-195	4	Chr7.67
RPS15A	0	0.97432	0.959	0.766	0	4	Chr6.7928
RPS5	0	0.759143	0.959	0.804	0	4	Chr2.2769
RPS17	2.69e-271	0.734425	0.958	0.8	8.68e-267	4	Chr1.8464
RPL18B	1.71e-254	0.633647	0.958	0.803	5.53e-250	4	Chr6.8573
RPL32A	0	0.946149	0.956	0.732	0	4	Chr10.6245
RPL5A	5.44e-288	0.744329	0.956	0.775	1.75e-283	4	Chr11.5225
RPS27B	1.63e-283	0.760133	0.955	0.761	5.26e-279	4	Chr2.7654
RPS9C	1.19e-276	0.809854	0.955	0.764	3.85e-272	4	Chr12.6943
FAD2	1.66e-159	0.614849	0.954	0.784	5.35e-155	4	Chr10.4189
OS05G0557000	7.05e-220	0.623095	0.951	0.776	2.27e-215	4	Chr10.6867
RPS25E	1.62e-240	0.7515	0.95	0.77	5.22e-236	4	Chr8.7231
RPL7A-2	4.57e-267	0.687452	0.949	0.754	1.47e-262	4	Chr2.7726
CPN10	0	0.972308	0.948	0.689	0	4	Chr11.6695
FAD2-2	3.15e-161	0.600441	0.948	0.813	1.01e-156	4	Chr9.5688
ACP1	3.26e-221	0.704607	0.947	0.79	1.05e-216	4	Chr11.6120
RPL28C	0	0.881587	0.946	0.741	0	4	Chr2.9606
RPS6	1.39e-290	0.811394	0.944	0.665	4.48e-286	4	Chr2.7294
RPS15A	5.04e-210	0.700119	0.942	0.749	1.62e-205	4	Chr5.7995
RPL12	0	1.09734	0.94	0.668	0	4	Chr5.7937
BTF3	1.41e-256	0.76518	0.939	0.737	4.55e-252	4	Chr2.6784
PnChr11-484	0	0.924614	0.938	0.718	0	4	Chr11.484
RPS26A	8.73e-201	0.84858	0.936	0.777	2.82e-196	4	Chr5.9162
RPS23	0	0.953204	0.933	0.706	0	4	Chr9.6567
RPL7A-2	2.98e-298	0.91007	0.933	0.668	9.61e-294	4	Chr3.8415
PnChr10-6537	1.17e-142	0.587651	0.933	0.742	3.76e-138	4	Chr10.6537
RH28	1.97e-299	0.918415	0.932	0.671	6.36e-295	4	Chr11.383
BTF3	1.31e-218	0.661695	0.932	0.756	4.21e-214	4	Chr3.5087
GSVIVT00034021001	1.57e-259	0.720208	0.931	0.694	5.06e-255	4	Chr3.1083
RPL38A	1.65e-216	0.758697	0.931	0.703	5.32e-212	4	Chr11.4955
NUCL1	0	1.10522	0.93	0.581	0	4	Chr11.6448
RPL26A	4.89e-296	0.81516	0.929	0.662	1.58e-291	4	Chr3.9207
PnChr5-138	2.21e-284	0.814055	0.926	0.672	7.14e-280	4	Chr5.138
RPL13AD	0	0.93874	0.925	0.643	0	4	Chr11.5545
PnChr4-7799	6.33e-243	0.945466	0.924	0.704	2.04e-238	4	Chr4.7799
RPS6	5.43e-196	0.603496	0.921	0.683	1.75e-191	4	Chr3.7993
RPL28C	2.34e-274	0.803368	0.918	0.646	7.56e-270	4	Chr3.10342
RPL44	9.51e-181	0.588917	0.918	0.691	3.07e-176	4	Chr11.6455
RPL10	7.66e-251	0.806512	0.916	0.692	2.47e-246	4	Chr12.4929
RPL30	5.36e-183	0.610219	0.916	0.727	1.73e-178	4	Chr3.7857
RPS13	6.85e-184	0.585445	0.915	0.712	2.21e-179	4	Chr7.384
RGGB	4.13e-278	0.80164	0.912	0.619	1.33e-273	4	Chr10.6898
RPS14B	0	0.935568	0.911	0.598	0	4	Chr10.6213
PnChr2-923	3.05e-204	0.617886	0.909	0.663	9.84e-200	4	Chr2.923
RPL23A	6.71e-253	1.0959	0.907	0.633	2.16e-248	4	Chr5.8963
RPS3C	4.16e-165	0.606449	0.907	0.734	1.34e-160	4	Chr4.8057
RPS12	1.14e-242	0.737497	0.906	0.654	3.67e-238	4	Chr3.10162
RPS27B	2.92e-263	0.824355	0.905	0.619	9.41e-259	4	Chr3.8339
RPL7D	6.54e-304	0.88412	0.904	0.625	2.11e-299	4	Chr9.7107
RPL10A	2.3e-230	0.765176	0.904	0.672	7.42e-226	4	Chr5.7693
RPL29A	7.48e-271	0.871892	0.903	0.607	2.41e-266	4	Chr12.6221
RPL34	8.29e-242	0.739675	0.901	0.637	2.67e-237	4	Chr3.9672
RPL18B	3.27e-198	0.78546	0.9	0.681	1.05e-193	4	Chr5.8720
RPL6	1.12e-306	0.880755	0.899	0.557	3.63e-302	4	Chr1.7885
RPS15A	2.08e-246	0.717789	0.899	0.586	6.72e-242	4	Chr9.6861
RPS23	2.53e-292	1.2295	0.898	0.606	8.16e-288	4	Chr2.3296
CYP76B6	6.48e-251	0.900819	0.898	0.581	2.09e-246	4	Chr5.6678
PnChr8-7212	7.89e-179	0.888387	0.897	0.672	2.54e-174	4	Chr8.7212
GAPC	2.35e-89	0.631047	0.897	0.73	7.57e-85	4	Chr3.9938
RPL14B	3.15e-283	0.835488	0.896	0.585	1.01e-278	4	Chr11.5723
ENO1	1.26e-232	0.806357	0.892	0.617	4.05e-228	4	Chr1.8595
RPL17B	1.42e-272	0.857825	0.891	0.592	4.57e-268	4	Chr11.7161
RPS20B	1.78e-267	0.851446	0.891	0.601	5.76e-263	4	Chr1.9431
RPL24	1.77e-229	0.704867	0.891	0.581	5.72e-225	4	Chr1.8607
RPL23A	8.21e-209	0.629525	0.891	0.599	2.65e-204	4	Chr6.7214
RPL18AB	4.85e-236	0.729605	0.89	0.594	1.56e-231	4	Chr4.493
RPS25	1.55e-251	0.95041	0.889	0.627	5.01e-247	4	Chr7.7844
RPS9C	7.77e-227	0.773766	0.889	0.634	2.51e-222	4	Chr11.7303
RPL21E	5.14e-218	0.902165	0.888	0.623	1.66e-213	4	Chr1.7505
EBP1	9.4e-238	0.678406	0.884	0.585	3.03e-233	4	Chr4.8506
UBI3	1.62e-176	0.608626	0.883	0.653	5.21e-172	4	Chr11.6377
CACYBP	1.21e-191	0.620866	0.881	0.612	3.91e-187	4	Chr10.6200
RPL24	2.6e-189	0.633193	0.881	0.65	8.38e-185	4	Chr1.413
MORF8	0	0.863732	0.879	0.526	0	4	Chr1.800
HDT1	0	1.34414	0.878	0.458	0	4	Chr6.8237
AT2G27730	9.76e-241	0.805633	0.878	0.585	3.15e-236	4	Chr6.8248
RPL23A	0	0.922898	0.874	0.511	0	4	Chr9.6866
RPL22B	3.09e-214	0.732331	0.874	0.603	9.98e-210	4	Chr6.8583
RPS4	1.82e-264	0.757884	0.872	0.523	5.88e-260	4	Chr4.8526
RPS21C	9.55e-258	0.915	0.872	0.556	3.08e-253	4	Chr7.6701
RGGB	4.69e-200	0.615338	0.867	0.612	1.51e-195	4	Chr7.610
ORRM2	3.02e-296	0.857577	0.866	0.498	9.73e-292	4	Chr1.10269
PnChr2-8065	1.44e-292	0.854625	0.865	0.497	4.65e-288	4	Chr2.8065
RPS13	1.6e-253	0.89764	0.865	0.545	5.16e-249	4	Chr8.444
UBI3	2.96e-284	0.859622	0.864	0.52	9.54e-280	4	Chr12.6313
RPL14B	3.21e-271	0.840256	0.864	0.544	1.04e-266	4	Chr12.5705
RPL18A	7.78e-225	0.774149	0.862	0.571	2.51e-220	4	Chr10.6274
PnChr1-9063	3.48e-281	0.747614	0.859	0.469	1.12e-276	4	Chr1.9063
UCC1	5.38e-275	0.997414	0.856	0.514	1.74e-270	4	Chr4.338
SMD2	1.43e-208	0.658243	0.855	0.558	4.6e-204	4	Chr6.8587
RPP25L	1.05e-230	0.661048	0.853	0.53	3.39e-226	4	Chr5.320
RBG2	7.38e-295	0.891763	0.852	0.489	2.38e-290	4	Chr12.5395
PnChr5-7089	3.89e-247	0.712606	0.852	0.525	1.25e-242	4	Chr5.7089
RPS8	5.07e-215	0.673889	0.851	0.549	1.63e-210	4	Chr1.10435
RPL27C	1.48e-210	0.709025	0.85	0.538	4.79e-206	4	Chr1.9879
GB1	7.54e-261	0.819428	0.845	0.518	2.43e-256	4	Chr2.8120
AT3G49470	7.57e-218	0.609168	0.845	0.497	2.44e-213	4	Chr1.7770
AT3G58610	1.71e-214	0.618277	0.843	0.52	5.53e-210	4	Chr1.9788
RPL15	1.78e-173	0.629436	0.843	0.572	5.73e-169	4	Chr10.7290
RPL12	2.41e-223	0.686593	0.837	0.492	7.77e-219	4	Chr1.8731
PnChr4-7751	1.01e-263	0.869709	0.832	0.491	3.27e-259	4	Chr4.7751
RPL34	2.42e-217	0.635287	0.831	0.505	7.79e-213	4	Chr2.8656
PnChr10-79	1.16e-162	1.03495	0.825	0.518	3.76e-158	4	Chr10.79
HDT1	1.31e-287	0.806495	0.823	0.46	4.24e-283	4	Chr1.8593
MORF2	6.3e-219	0.648652	0.822	0.496	2.03e-214	4	Chr5.8953
RPL7A	6.87e-242	0.620439	0.818	0.454	2.22e-237	4	Chr2.9378
RPS28	6.96e-181	0.593574	0.818	0.505	2.25e-176	4	Chr2.265
RPS10A	3.29e-215	0.697464	0.817	0.486	1.06e-210	4	Chr10.6934
CPN20	1.62e-267	0.72829	0.813	0.447	5.23e-263	4	Chr6.7808
PnChr5-8172	7.04e-307	0.864406	0.812	0.39	2.27e-302	4	Chr5.8172
RPS3C	3.24e-238	0.767996	0.812	0.473	1.05e-233	4	Chr6.7869
RPL18B	7e-249	0.60855	0.81	0.439	2.26e-244	4	Chr7.6828
TIM10	8.86e-244	0.708764	0.81	0.472	2.86e-239	4	Chr5.8223
RPL18B	1.13e-257	0.707624	0.809	0.44	3.63e-253	4	Chr8.6186
UAF30	6.54e-216	0.636135	0.809	0.482	2.11e-211	4	Chr5.4710
FAD2	1.76e-144	0.898961	0.808	0.535	5.69e-140	4	Chr9.5713
TOM9-2	3.66e-247	0.802581	0.805	0.45	1.18e-242	4	Chr6.8928
PnChr9-6649	3.56e-278	0.7462	0.801	0.419	1.15e-273	4	Chr9.6649
RPL35	2.34e-221	0.795395	0.801	0.48	7.54e-217	4	Chr4.7359
NOP5-2	0	0.944227	0.799	0.335	0	4	Chr10.6006
CPN60-2	0	1.03257	0.797	0.305	0	4	Chr12.5596
PES	5.27e-283	0.664618	0.796	0.401	1.7e-278	4	Chr3.8577
NOP56	0	1.19575	0.795	0.329	0	4	Chr2.9176
AT1G50920	2.35e-307	0.742976	0.793	0.38	7.58e-303	4	Chr12.7032
CYC07	1.47e-227	0.682078	0.79	0.472	4.75e-223	4	Chr11.83
RPL30	4.31e-203	0.590707	0.79	0.469	1.39e-198	4	Chr2.7124
RPL6	9.69e-263	0.733223	0.786	0.417	3.13e-258	4	Chr9.5780
RPL10A	4.4e-228	0.661374	0.785	0.449	1.42e-223	4	Chr1.8529
RPS18A	2.35e-191	0.864192	0.785	0.479	7.59e-187	4	Chr5.8506
RPL22B	1.66e-227	0.792434	0.776	0.442	5.35e-223	4	Chr7.6779
RPL26A	1.57e-293	0.735711	0.774	0.374	5.08e-289	4	Chr3.9371
RPL37A	2.07e-281	0.726627	0.773	0.386	6.69e-277	4	Chr10.5360
FAD2	1.13e-265	0.974848	0.773	0.382	3.63e-261	4	Chr1.7828
CPN10-1	1.61e-253	0.725488	0.773	0.405	5.21e-249	4	Chr7.712
RPL30	8.06e-131	0.607237	0.773	0.523	2.6e-126	4	Chr11.6074
PNO1	6.11e-268	0.689776	0.772	0.398	1.97e-263	4	Chr9.5648
PnChr1-10231	1.53e-261	0.797015	0.769	0.406	4.94e-257	4	Chr1.10231
RPL11B	4.22e-225	0.882484	0.768	0.427	1.36e-220	4	Chr1.5140
AT3G49470	2.06e-274	0.785329	0.761	0.384	6.64e-270	4	Chr5.172
NOP2B	0	0.683871	0.758	0.338	0	4	Chr5.1156
AT1G80270	2.16e-294	0.651563	0.758	0.354	6.98e-290	4	Chr9.6038
OS02G0194200	1.66e-260	0.604649	0.758	0.381	5.34e-256	4	Chr11.255
TIF3I1	1.38e-216	0.656616	0.756	0.421	4.46e-212	4	Chr2.298
PnChr1-9995	3.45e-216	0.702682	0.756	0.429	1.11e-211	4	Chr1.9995
PHB4	6.82e-280	0.646578	0.752	0.353	2.2e-275	4	Chr2.7812
RPMD	8.54e-293	0.68853	0.75	0.36	2.75e-288	4	Chr9.5087
RGGB	1.46e-269	0.890284	0.748	0.376	4.7e-265	4	Chr5.5836
SMD2	2.92e-249	0.594705	0.748	0.372	9.41e-245	4	Chr5.8700
EMB514	0	0.822364	0.744	0.332	0	4	Chr3.9664
RPL35B	0	1.00366	0.739	0.293	0	4	Chr5.7978
AT3G03920	0	0.987769	0.739	0.283	0	4	Chr5.582
SNU13	0	0.994247	0.737	0.283	0	4	Chr9.6740
SNU13	0	0.739387	0.737	0.324	0	4	Chr11.2819
NIFK	7.89e-254	0.626222	0.734	0.368	2.54e-249	4	Chr6.3203
CPN60-2	0	0.793018	0.729	0.297	0	4	Chr5.9010
PHB2	2.94e-277	0.632179	0.727	0.338	9.47e-273	4	Chr9.5412
RPL15	5.89e-178	0.677325	0.716	0.401	1.9e-173	4	Chr1.9392
AT5G08180	0	0.931739	0.715	0.287	0	4	Chr10.7350
179B	0	0.836893	0.714	0.309	0	4	Chr2.9715
SRP	1.88e-249	0.668394	0.707	0.305	6.06e-245	4	Chr6.8608
RBG3	0	0.72819	0.702	0.254	0	4	Chr2.95
RH51	9.26e-286	0.585775	0.695	0.3	2.99e-281	4	Chr10.7356
AT2G44860	3.01e-252	0.605139	0.694	0.333	9.72e-248	4	Chr11.6329
CPN20	3.98e-231	0.624679	0.688	0.339	1.28e-226	4	Chr4.7986
CBF5	0	0.880234	0.687	0.228	0	4	Chr6.7884
CYP19-3	0	0.849895	0.685	0.242	0	4	Chr12.3257
NOP5-2	0	0.836605	0.676	0.27	0	4	Chr7.5666
FAD2	2.37e-201	0.763161	0.673	0.334	7.63e-197	4	Chr1.7824
RPS5	8.26e-230	0.591729	0.669	0.312	2.66e-225	4	Chr5.567
AT2G44860	3.21e-283	0.656843	0.668	0.284	1.04e-278	4	Chr12.6238
HSP90-6	4.89e-267	0.66893	0.668	0.288	1.58e-262	4	Chr1.538
RPS19C	1.94e-183	0.804909	0.668	0.355	6.27e-179	4	Chr3.9621
FAD2	2.33e-215	0.9586	0.661	0.322	7.51e-211	4	Chr4.7581
RPS7	1.15e-271	0.604273	0.659	0.288	3.7e-267	4	Chr12.6373
FAD2	6.12e-122	0.839941	0.658	0.399	1.98e-117	4	Chr1.7825
FKBP53	0	0.706625	0.657	0.239	0	4	Chr1.9440
CPN60-2	0	0.659134	0.652	0.227	0	4	Chr11.5605
GPX6	6.23e-298	0.648157	0.652	0.269	2.01e-293	4	Chr11.5466
CBF5	0	0.790067	0.648	0.222	0	4	Chr5.8182
RPL35AC	1.67e-212	0.65604	0.648	0.308	5.4e-208	4	Chr4.7760
NRP2	0	0.765492	0.637	0.238	0	4	Chr3.9683
DIR2	1.02e-90	0.630522	0.633	0.406	3.29e-86	4	Chr1.9534
MRTO4	0	0.809199	0.625	0.23	0	4	Chr7.7400
GIF1	0	0.763137	0.597	0.134	0	4	Chr12.3793
ICR2	2.01e-285	0.595728	0.582	0.214	6.49e-281	4	Chr1.8781
EMB506	3.23e-259	0.760411	0.573	0.211	1.04e-254	4	Chr2.8022
BBM2	0	0.696047	0.572	0.159	0	4	Chr12.4462
PnChr9-6537	0	0.603073	0.568	0.179	0	4	Chr9.6537
BAMT	5.73e-290	0.706994	0.568	0.204	1.85e-285	4	Chr12.5473
UGT45	5.43e-219	0.600344	0.547	0.222	1.75e-214	4	Chr12.5227
OSI-36121	0	0.7455	0.541	0.168	0	4	Chr11.7266
AT2G39795	0	0.648681	0.537	0.139	0	4	Chr6.7435
RPS3C	7.91e-114	0.711653	0.531	0.279	2.55e-109	4	Chr4.8064
FAD2	1.74e-196	0.601005	0.53	0.219	5.6e-192	4	Chr4.7512
PnChr7-218	8.6e-157	0.743222	0.53	0.237	2.77e-152	4	Chr7.218
UGT91A1	6.18e-100	0.859246	0.527	0.29	1.99e-95	4	Chr3.8141
RPL26A	1.31e-181	0.827215	0.516	0.233	4.23e-177	4	Chr3.9208
RPL19B	8.42e-189	1.14672	0.513	0.231	2.72e-184	4	Chr11.6227
PnChr3-179	8.62e-236	1.49504	0.511	0.194	2.78e-231	4	Chr3.179
MCM4	0	0.639784	0.505	0.147	0	4	Chr7.7872
GGR	2.94e-294	1.05652	0.502	0.165	9.47e-290	4	Chr1.10367
AT2G34160	1.72e-234	0.582542	0.501	0.189	5.53e-230	4	Chr1.8971
NRP1	1.75e-119	1.1448	0.501	0.261	5.63e-115	4	Chr12.6867
RPS23	1.1e-183	0.633532	0.496	0.197	3.55e-179	4	Chr6.7030
ROA1	2.13e-287	0.615023	0.485	0.15	6.88e-283	4	Chr4.502
FAD2	4.19e-182	1.23336	0.477	0.2	1.35e-177	4	Chr4.7509
RPL30	1.18e-143	0.784302	0.477	0.215	3.82e-139	4	Chr11.6064
PnChr10-76	1.06e-221	0.626256	0.476	0.169	3.42e-217	4	Chr10.76
MONOTPS1	3.52e-124	0.746113	0.438	0.199	1.14e-119	4	Chr3.124
PnChr9-5306	0	0.759065	0.422	0.097	0	4	Chr9.5306
PnChr7-214	3.35e-110	0.716748	0.419	0.196	1.08e-105	4	Chr7.214
RPL27AB	9.85e-158	1.20996	0.414	0.18	3.18e-153	4	Chr3.9862
FAD2	2.33e-173	0.830218	0.405	0.156	7.5e-169	4	Chr9.5719
FAD2	6.51e-147	0.908748	0.383	0.157	2.1e-142	4	Chr9.5700
PnChr8-7233	2.73e-52	0.816978	0.367	0.222	8.82e-48	4	Chr8.7233
PnChr2-7182	0	0.619484	0.336	0.035	0	4	Chr2.7182
PnChr6-8207	0	3.65234	0.996	0.761	0	5	Chr6.8207
PnChr5-8163	0	4.44379	0.995	0.62	0	5	Chr5.8163
PnChr5-7816	0	4.48533	0.984	0.398	0	5	Chr5.7816
PnChr6-7974	0	4.44078	0.981	0.277	0	5	Chr6.7974
PnChr5-8168	0	4.20767	0.981	0.386	0	5	Chr5.8168
PnChr1-9272	0	3.13734	0.977	0.725	0	5	Chr1.9272
RPS24B	5.89e-188	0.599039	0.974	0.932	1.9e-183	5	Chr8.3809
MTRDRAFT-AC149210G1V1	0	2.9594	0.972	0.754	0	5	Chr1.8850
PnChr9-6858	0	3.61118	0.969	0.648	0	5	Chr9.6858
PnChr1-8866	0	3.43633	0.959	0.692	0	5	Chr1.8866
PnChr6-7903	0	3.21726	0.958	0.706	0	5	Chr6.7903
B34	0	4.6294	0.953	0.255	0	5	Chr10.6411
B34	0	4.37565	0.95	0.218	0	5	Chr2.6900
RPL36B	6.03e-201	0.729113	0.943	0.864	1.95e-196	5	Chr7.246
B34	0	4.37359	0.941	0.186	0	5	Chr11.364
PnChr6-5664	0	3.86111	0.935	0.342	0	5	Chr6.5664
TUBB1	1.52e-147	0.582956	0.92	0.871	4.91e-143	5	Chr4.8414
PnChr5-8144	0	3.10046	0.907	0.401	0	5	Chr5.8144
PnChr5-8161	0	2.76398	0.906	0.621	0	5	Chr5.8161
PnChr5-211	0	1.93236	0.901	0.654	0	5	Chr5.211
RPL27AC	3.11e-137	0.598211	0.901	0.84	1e-132	5	Chr12.7106
AT1G54690	0	3.96121	0.9	0.19	0	5	Chr6.8686
PnChr4-7505	0	3.63069	0.9	0.452	0	5	Chr4.7505
CPRD49	2.88e-76	0.588452	0.896	0.795	9.29e-72	5	Chr4.8442
RPL15	8.85e-125	0.584029	0.893	0.806	2.85e-120	5	Chr9.7256
B34	0	4.10173	0.886	0.139	0	5	Chr4.746
RPL23A	9.38e-134	0.609972	0.883	0.818	3.02e-129	5	Chr11.5670
PnChr2-7428	0	1.80881	0.871	0.701	0	5	Chr2.7428
RPL27C	1.6e-143	0.683183	0.858	0.745	5.15e-139	5	Chr5.800
AT2G30620	0	2.65698	0.854	0.556	0	5	Chr11.5852
HIS2B	0	3.47797	0.843	0.303	0	5	Chr6.5637
B34	0	3.6353	0.835	0.121	0	5	Chr3.6680
HIS2A	0	2.25179	0.835	0.547	0	5	Chr7.5934
AT2G30620	0	2.41703	0.831	0.53	0	5	Chr7.5104
RPL32A	2.68e-132	0.69522	0.826	0.742	8.64e-128	5	Chr10.6245
PnChr6-7902	0	2.77255	0.819	0.383	0	5	Chr6.7902
HMGA	0	2.89325	0.814	0.267	0	5	Chr12.6583
CPN10	1.08e-119	0.697663	0.803	0.7	3.48e-115	5	Chr11.6695
B34	0	3.10028	0.802	0.075	0	5	Chr12.358
RPL12	9.43e-105	0.727797	0.782	0.68	3.04e-100	5	Chr5.7937
RPL7A-2	2.01e-92	0.591953	0.775	0.68	6.47e-88	5	Chr3.8415
PnChr2-7637	0	1.93225	0.773	0.502	0	5	Chr2.7637
AT2G30620	2e-302	1.66753	0.752	0.583	6.45e-298	5	Chr7.1828
HIS2B	0	2.78659	0.75	0.179	0	5	Chr4.2533
AT1G51060	1.52e-207	1.47166	0.738	0.595	4.91e-203	5	Chr1.10279
PnChr5-8165	0	2.61777	0.732	0.234	0	5	Chr5.8165
PnChr7-6676	0	2.31925	0.732	0.231	0	5	Chr7.6676
PnChr8-6074	0	2.99438	0.713	0.09	0	5	Chr8.6074
NUCL1	1.66e-98	0.745668	0.709	0.599	5.36e-94	5	Chr11.6448
RPS14B	4.43e-76	0.597558	0.709	0.614	1.43e-71	5	Chr10.6213
PnChr2-8742	0	2.25018	0.698	0.328	0	5	Chr2.8742
RPS23	2.06e-73	0.762811	0.694	0.622	6.63e-69	5	Chr2.3296
PnChr9-6859	0	2.03893	0.69	0.406	0	5	Chr9.6859
RPS21C	7.57e-79	0.649273	0.685	0.571	2.44e-74	5	Chr7.6701
H2A-4	0	2.29554	0.665	0.184	0	5	Chr1.10280
B34	0	2.45615	0.656	0.05	0	5	Chr2.6374
AGP30	4.44e-48	0.757681	0.65	0.526	1.43e-43	5	Chr10.6297
RPL23A	3.68e-84	0.682262	0.646	0.529	1.19e-79	5	Chr9.6866
HDT1	6.84e-87	0.726611	0.64	0.477	2.2e-82	5	Chr6.8237
PnChr6-7263	0	2.20937	0.634	0.039	0	5	Chr6.7263
PnChr2-8065	4.94e-80	0.689051	0.634	0.515	1.59e-75	5	Chr2.8065
B34	0	3.27255	0.632	0.069	0	5	Chr12.346
TUBB1	1.75e-92	0.759333	0.619	0.537	5.63e-88	5	Chr6.179
PnChr1-9063	2.2e-67	0.608309	0.616	0.488	7.1e-63	5	Chr1.9063
CDC2C	0	1.48479	0.609	0.161	0	5	Chr4.8637
MET2A	0	1.65868	0.598	0.104	0	5	Chr11.178
OS03G0743400	0	1.76326	0.589	0.177	0	5	Chr6.8795
HMGB3	0	1.48	0.589	0.219	0	5	Chr1.9977
NOP56	8.86e-124	0.81908	0.578	0.347	2.86e-119	5	Chr2.9176
H2A-4	2.09e-152	1.52624	0.573	0.397	6.75e-148	5	Chr9.7900
TOM9-2	4.06e-51	0.58256	0.565	0.469	1.31e-46	5	Chr6.8928
AT1G54690	0	2.04615	0.564	0.033	0	5	Chr5.8593
HMGB7	0	1.87324	0.561	0.102	0	5	Chr12.6442
HMGB3	0	1.68366	0.561	0.209	0	5	Chr5.416
CKS2	0	1.26088	0.555	0.175	0	5	Chr6.8208
PnChr5-8231	4.8e-246	1.07047	0.544	0.235	1.55e-241	5	Chr5.8231
TOP2	0	1.08711	0.53	0.095	0	5	Chr7.2574
CPN60-2	6.31e-94	0.68964	0.529	0.326	2.04e-89	5	Chr12.5596
PnChr3-10019-5	1.81e-253	1.03833	0.522	0.224	5.85e-249	5	Chr3.10019
RPL35B	1.17e-99	0.701892	0.518	0.311	3.76e-95	5	Chr5.7978
SNU13	1.37e-113	0.78513	0.516	0.301	4.43e-109	5	Chr9.6740
MET1A	0	1.33471	0.508	0.099	0	5	Chr1.6439
PnChr6-1705	2.06e-137	0.968478	0.504	0.266	6.65e-133	5	Chr6.1705
CYPRO4	0	1.01718	0.499	0.143	0	5	Chr9.242
AT5G08180	1.08e-79	0.604336	0.489	0.306	3.49e-75	5	Chr10.7350
AT3G03920	1.31e-75	0.586141	0.483	0.304	4.23e-71	5	Chr5.582
PnChr11-6333	3.42e-79	0.648714	0.471	0.33	1.1e-74	5	Chr11.6333
PYM	0	1.00908	0.462	0.085	0	5	Chr9.5791
FKBP43	1.65e-82	0.598181	0.457	0.276	5.31e-78	5	Chr7.369
CDCA7L	0	1.19696	0.454	0.055	0	5	Chr3.9418
KPNB1	1.34e-152	0.693397	0.452	0.213	4.31e-148	5	Chr6.100
DDM1	3.64e-160	0.619918	0.442	0.185	1.17e-155	5	Chr2.8839
DONSON	0	0.737556	0.431	0.119	0	5	Chr9.6201
SMC4	6.65e-268	0.802229	0.429	0.138	2.14e-263	5	Chr4.8046
EB1C	0	0.728612	0.426	0.077	0	5	Chr2.8438
RANGAP1	0	0.711532	0.418	0.109	0	5	Chr5.8523
PnChr2-7752	0	1.03742	0.413	0.083	0	5	Chr2.7752
KIN14C	0	0.6979	0.408	0.064	0	5	Chr10.6590
PnChr3-8442	0	0.925279	0.4	0.058	0	5	Chr3.8442
LAMA2	7.63e-140	0.584989	0.397	0.169	2.46e-135	5	Chr8.5541
AT2G30620	0	1.29779	0.395	0.029	0	5	Chr6.8489
RPA1B	0	0.860149	0.392	0.076	0	5	Chr2.92
KPNB1	0	0.599469	0.392	0.093	0	5	Chr4.8518
AT4G14310	0	0.658742	0.391	0.067	0	5	Chr12.5692
SMC2-1	0	0.679649	0.389	0.079	0	5	Chr1.9396
EB1C	0	0.619651	0.381	0.079	0	5	Chr3.9138
SUVH4	2.56e-293	0.597178	0.369	0.093	8.25e-289	5	Chr3.8357
GIP2	2.66e-188	0.830101	0.361	0.121	8.59e-184	5	Chr11.6021
RNR1	1.01e-241	0.661355	0.348	0.094	3.25e-237	5	Chr2.6957
PnChr6-7259	0	2.61591	0.342	0.052	0	5	Chr6.7259
HMGB4	5.46e-186	1.17362	0.33	0.11	1.76e-181	5	Chr11.1326
PnChr4-7563	0	0.727415	0.321	0.023	0	5	Chr4.7563
HIS2A	1.21e-34	1.68477	0.269	0.187	3.91e-30	5	Chr5.8594
GSTU17	9.05e-206	0.81341	0.967	0.941	2.92e-201	6	Chr12.6979
TIC32	2.99e-203	0.868266	0.959	0.855	9.64e-199	6	Chr6.7434
PnChr8-5352	5.69e-103	0.926071	0.958	0.9	1.83e-98	6	Chr8.5352
FAD2	1.62e-146	1.07931	0.919	0.829	5.22e-142	6	Chr1.7830
FAD2	8.42e-105	0.77606	0.915	0.84	2.71e-100	6	Chr5.1195
METK5	3.66e-90	0.694419	0.894	0.794	1.18e-85	6	Chr6.8433
FAD2	1.79e-67	0.584529	0.888	0.789	5.76e-63	6	Chr10.4189
FAD2	1.71e-13	0.69904	0.888	0.867	5.5e-09	6	Chr1.7839
PED1	4.38e-147	0.705673	0.883	0.782	1.41e-142	6	Chr11.5582
FAD2	2.12e-121	0.848561	0.873	0.779	6.85e-117	6	Chr9.5710
ALEU	4.59e-189	0.953806	0.871	0.665	1.48e-184	6	Chr4.8029
RD21A	3.81e-111	0.58294	0.864	0.746	1.23e-106	6	Chr9.338
PMP22	5.09e-189	0.829354	0.853	0.729	1.64e-184	6	Chr4.1241
FAD2	5.43e-143	0.804522	0.852	0.72	1.75e-138	6	Chr1.7840
ATPA	1.17e-63	0.831513	0.852	0.741	3.79e-59	6	Chr3.5540
CYP1	6.29e-96	0.826616	0.849	0.758	2.03e-91	6	Chr1.10094
FAD2	4.37e-86	0.655181	0.804	0.703	1.41e-81	6	Chr9.5741
PnChr2-9293	8.45e-118	0.698554	0.802	0.602	2.73e-113	6	Chr2.9293
G6PD6	2.79e-252	1.48752	0.79	0.512	9e-248	6	Chr3.8504
FAD2	1.32e-244	1.42838	0.782	0.522	4.26e-240	6	Chr9.5724
MSBP2	3.29e-98	0.627722	0.776	0.678	1.06e-93	6	Chr9.7341
SBTM4	7.67e-118	0.900912	0.766	0.615	2.47e-113	6	Chr10.7104
AGP30	2.15e-166	1.60211	0.756	0.519	6.94e-162	6	Chr10.6297
FAD2	1.14e-137	1.14874	0.75	0.566	3.67e-133	6	Chr9.5720
PnChr4-884	0	1.1451	0.748	0.326	0	6	Chr4.884
OS01G0270100	2.29e-126	0.85337	0.747	0.618	7.4e-122	6	Chr8.2963
PnChr7-280	6.3e-118	1.17047	0.747	0.609	2.03e-113	6	Chr7.280
AT5G44390	1.9e-263	1.93014	0.739	0.401	6.13e-259	6	Chr10.632
PnChr6-535	2.13e-56	0.673685	0.734	0.64	6.88e-52	6	Chr6.535
AT5G13200	8e-132	0.856653	0.733	0.549	2.58e-127	6	Chr2.7693
PnChr2-107	0	1.64463	0.723	0.333	0	6	Chr2.107
FAD2	1.77e-112	1.11542	0.72	0.543	5.72e-108	6	Chr9.5713
BETV6	2.95e-104	0.621486	0.708	0.492	9.5e-100	6	Chr9.7611
CAD1	1.31e-79	0.666544	0.706	0.555	4.24e-75	6	Chr7.7682
PnChr2-1027	4.77e-214	1.73036	0.701	0.407	1.54e-209	6	Chr2.1027
MTI	2.87e-114	1.19907	0.694	0.524	9.24e-110	6	Chr1.8889
AOC	5.29e-67	0.757105	0.693	0.588	1.71e-62	6	Chr3.9423
DBR	1.33e-282	1.16099	0.692	0.317	4.29e-278	6	Chr11.5275
PLD1	1.74e-69	0.608289	0.692	0.564	5.63e-65	6	Chr2.9438
FAD2	1.85e-108	0.781053	0.689	0.507	5.98e-104	6	Chr1.7836
PnChr2-1701	1.1e-96	1.39993	0.688	0.517	3.54e-92	6	Chr2.1701
PnChr2-1705	9.54e-189	1.77171	0.687	0.408	3.08e-184	6	Chr2.1705
DDS	8.44e-131	0.745126	0.686	0.389	2.72e-126	6	Chr4.485
PR2	5.21e-43	0.844773	0.685	0.562	1.68e-38	6	Chr12.6195
PnChr12-6593	3.23e-96	0.620112	0.684	0.487	1.04e-91	6	Chr12.6593
ROQ1	7.46e-118	0.634273	0.683	0.426	2.41e-113	6	Chr5.7847
PnChr3-99	2.16e-159	0.813279	0.682	0.394	6.98e-155	6	Chr3.99
PER42	9.31e-63	0.580601	0.681	0.545	3e-58	6	Chr10.6649
PnChr10-179-evm	1.69e-141	0.87187	0.68	0.411	5.45e-137	6	Chr10.179
DCI1	1.59e-100	0.601347	0.68	0.518	5.14e-96	6	Chr12.7247
FAD2	5.64e-80	0.635815	0.678	0.495	1.82e-75	6	Chr4.7485
GSTU8	3.42e-114	0.748303	0.676	0.471	1.1e-109	6	Chr6.202
ROMT	1.47e-269	1.39899	0.664	0.312	4.73e-265	6	Chr9.5428
PnChr2-7158	0	1.02735	0.663	0.246	0	6	Chr2.7158
EMB8	2.05e-92	0.616165	0.661	0.453	6.6e-88	6	Chr3.7770
NRT3.1	4.54e-224	0.778553	0.646	0.274	1.46e-219	6	Chr3.9891
UCC1	1.82e-51	0.692234	0.639	0.532	5.86e-47	6	Chr4.338
FAD2	3.41e-108	0.739607	0.638	0.429	1.1e-103	6	Chr1.7838
LBD12	1.56e-221	1.4111	0.634	0.316	5.02e-217	6	Chr5.8373
FAD2	2.67e-99	0.936273	0.629	0.395	8.6e-95	6	Chr1.7828
TIC32	1.37e-208	0.94644	0.619	0.278	4.43e-204	6	Chr4.7669
PnChr3-7546	1.64e-104	0.785846	0.613	0.392	5.28e-100	6	Chr3.7546
FAD2	7.4e-172	1.12834	0.612	0.327	2.39e-167	6	Chr4.7581
PME7	3.89e-204	0.862091	0.607	0.269	1.25e-199	6	Chr5.8727
AT1G06620	5.37e-144	0.683627	0.607	0.341	1.73e-139	6	Chr4.552
AUX22B	1.07e-55	0.609473	0.604	0.451	3.46e-51	6	Chr12.5842
EPHA	1.27e-117	0.976175	0.599	0.403	4.1e-113	6	Chr12.6169
PR2	1.39e-52	0.716946	0.599	0.459	4.47e-48	6	Chr12.6192
FAD2	1.46e-88	0.802911	0.598	0.405	4.71e-84	6	Chr1.7825
UBL5	5.82e-73	0.837342	0.596	0.465	1.88e-68	6	Chr6.6752
PnChr1-1403	4.68e-129	0.751273	0.59	0.303	1.51e-124	6	Chr1.1403
ALDH2B7	5.62e-112	0.764329	0.587	0.377	1.81e-107	6	Chr12.7051
KTI5	3.11e-167	0.758409	0.58	0.273	1e-162	6	Chr3.800
YWBO	5e-121	0.602574	0.578	0.336	1.61e-116	6	Chr3.8900
FAD2	2.37e-115	0.851898	0.574	0.343	7.63e-111	6	Chr1.7824
IQM1	4.22e-117	0.640049	0.568	0.331	1.36e-112	6	Chr4.8100
PnChr9-5430	2.17e-201	0.915024	0.562	0.256	7e-197	6	Chr9.5430
DIR2	2.67e-50	0.621886	0.562	0.412	8.63e-46	6	Chr1.9534
AIL6	6.97e-158	0.760828	0.559	0.284	2.25e-153	6	Chr2.7381
PnChr2-1691	1.47e-27	0.61178	0.552	0.433	4.74e-23	6	Chr2.1691
PnChr7-218	5.74e-238	2.36086	0.548	0.238	1.85e-233	6	Chr7.218
LHT1	2.52e-136	0.690586	0.548	0.272	8.14e-132	6	Chr2.7808
POT5	5.56e-138	0.892962	0.547	0.296	1.79e-133	6	Chr5.8663
PnChr2-1707	2.75e-83	1.02185	0.535	0.333	8.88e-79	6	Chr2.1707
PnChr3-6988	7.01e-81	0.584207	0.535	0.325	2.26e-76	6	Chr3.6988
PnChr12-4782	1.2e-67	0.590443	0.531	0.34	3.88e-63	6	Chr12.4782
PnChr3-179	1.11e-304	2.5935	0.529	0.195	3.58e-300	6	Chr3.179
HB1	3.91e-55	0.602902	0.526	0.372	1.26e-50	6	Chr7.7797
PUB33	1.15e-168	0.641139	0.524	0.242	3.72e-164	6	Chr10.93
EMB506	3.95e-250	1.91661	0.52	0.216	1.27e-245	6	Chr2.8022
TP7	1.82e-140	0.585396	0.517	0.242	5.87e-136	6	Chr1.10209
PnChr11-168	4.93e-114	0.906419	0.516	0.324	1.59e-109	6	Chr11.168
PnChr2-7962	1.96e-117	0.622786	0.508	0.261	6.33e-113	6	Chr2.7962
GLO5	9.1e-102	0.622138	0.505	0.299	2.93e-97	6	Chr10.6180
WRKY24	5.24e-107	0.617475	0.501	0.268	1.69e-102	6	Chr6.71
MIEL1	3.4e-78	0.693728	0.501	0.317	1.1e-73	6	Chr12.6093
PT1	6.47e-83	0.629589	0.5	0.294	2.09e-78	6	Chr12.5724
ROMT	5.6e-112	1.18027	0.494	0.258	1.81e-107	6	Chr9.5425
FAD2	1.83e-199	1.53299	0.485	0.201	5.91e-195	6	Chr4.7509
CHIT3	4.77e-81	0.714008	0.48	0.274	1.54e-76	6	Chr1.281
PnChr7-214	7.83e-224	2.53951	0.476	0.193	2.53e-219	6	Chr7.214
XYLA	0	0.883595	0.474	0.116	0	6	Chr9.7031
PnChr8-451	6.41e-195	1.75869	0.473	0.203	2.07e-190	6	Chr8.451
PnChr2-248	2.15e-119	0.818176	0.468	0.247	6.94e-115	6	Chr2.248
PnChr5-8239	1.12e-79	0.706378	0.464	0.301	3.61e-75	6	Chr5.8239
PnChr3-810	0	1.77788	0.461	0.123	0	6	Chr3.810
NRP1	3.06e-88	1.07027	0.461	0.266	9.87e-84	6	Chr12.6867
AIMT1	4.02e-298	1.1184	0.45	0.129	1.3e-293	6	Chr6.7633
CAD7	5.11e-68	0.631187	0.45	0.275	1.65e-63	6	Chr2.8448
BAG2	2.23e-98	0.780659	0.449	0.24	7.18e-94	6	Chr3.8524
EXT3	1.05e-11	0.65005	0.447	0.613	3.39e-07	6	Chr2.6272
PnChr10-226	2.65e-276	0.937195	0.444	0.135	8.54e-272	6	Chr10.226
PnChr12-2952	5.06e-140	0.642655	0.44	0.211	1.63e-135	6	Chr12.2952
DRM1	6.77e-26	0.663684	0.438	0.308	2.18e-21	6	Chr4.775
PnChr1-695	2.53e-120	0.900736	0.428	0.215	8.17e-116	6	Chr1.695
SMB	0	1.44286	0.425	0.035	0	6	Chr1.7316
UGT91A1	2.06e-31	0.641909	0.425	0.299	6.64e-27	6	Chr3.8141
AT1G16060	9.37e-203	0.777183	0.423	0.148	3.02e-198	6	Chr2.9331
AT1G78830	4.64e-155	0.945076	0.422	0.179	1.5e-150	6	Chr4.677
AT2G44050	1.15e-110	0.626299	0.422	0.208	3.72e-106	6	Chr12.5285
DLC-1	2.86e-133	0.62044	0.419	0.192	9.21e-129	6	Chr12.6577
PnChr8-7233	7.15e-63	0.598575	0.404	0.22	2.31e-58	6	Chr8.7233
PnChr12-806	8.38e-102	0.758969	0.402	0.189	2.7e-97	6	Chr12.806
ERF5	1.34e-78	0.593477	0.402	0.216	4.31e-74	6	Chr9.7217
ARPN	2.42e-167	1.04268	0.4	0.151	7.8e-163	6	Chr8.6786
PnChr10-269	2.61e-264	1.06953	0.398	0.114	8.41e-260	6	Chr10.269
CYP704C1	2.18e-163	0.69127	0.398	0.158	7.04e-159	6	Chr8.398
FAD2	8.59e-154	1.13249	0.391	0.158	2.77e-149	6	Chr9.5700
OS03G0733400	0	0.669256	0.381	0.084	0	6	Chr12.620
ERF5	1.4e-114	0.688825	0.366	0.162	4.51e-110	6	Chr4.199
NRS/ER	2.4e-230	0.760437	0.365	0.105	7.74e-226	6	Chr1.9822
AOC	1.56e-121	0.652803	0.362	0.158	5.02e-117	6	Chr2.8866
ASR2	6.45e-238	1.42826	0.351	0.095	2.08e-233	6	Chr2.6474
SULTR2;1	0	1.00895	0.348	0.08	0	6	Chr2.7171
IAA33	0	0.975035	0.34	0.032	0	6	Chr9.7063
PnChr3-300	4.52e-74	0.928861	0.34	0.173	1.46e-69	6	Chr3.300
SMB	0	0.646963	0.338	0.041	0	6	Chr5.626
TPST	2.19e-87	0.632809	0.335	0.163	7.05e-83	6	Chr5.7928
PnChr3-288	3.67e-303	0.830231	0.327	0.067	1.18e-298	6	Chr3.288
PnChr2-1703	1.06e-99	1.26351	0.305	0.127	3.43e-95	6	Chr2.1703
PPA1	3.47e-223	0.677692	0.304	0.077	1.12e-218	6	Chr4.32
RD21A	1.94e-56	0.737663	0.283	0.145	6.25e-52	6	Chr1.1400
PNC1	1.65e-33	0.995431	0.282	0.177	5.31e-29	6	Chr4.8573
PnChr11-6236	0	1.26316	0.999	0.996	0	7	Chr11.6236
UBQ11	0	1.33774	0.984	0.946	0	7	Chr4.1080
TIC32	0	1.68691	0.972	0.855	0	7	Chr6.7434
SDR1	0	1.52757	0.97	0.837	0	7	Chr10.7100
PnChr1-10176	5.24e-256	0.945654	0.953	0.913	1.69e-251	7	Chr1.10176
PR2	0	4.5336	0.934	0.438	0	7	Chr12.6192
DFC	1.64e-142	0.829283	0.927	0.884	5.29e-138	7	Chr2.7192
UPTG1	0	3.32935	0.926	0.411	0	7	Chr2.8202
PnChr4-884	0	2.92833	0.907	0.318	0	7	Chr4.884
PnChr6-8251	0	4.31418	0.903	0.159	0	7	Chr6.8251
CCH	2.46e-169	0.763706	0.886	0.803	7.93e-165	7	Chr4.2746
RHM1	3.19e-289	1.50994	0.882	0.729	1.03e-284	7	Chr1.708
ALEU	0	2.04754	0.87	0.666	0	7	Chr4.8029
PnChr2-9293	0	2.03419	0.87	0.599	0	7	Chr2.9293
RD21A	0	1.57823	0.87	0.747	0	7	Chr9.338
DBR	0	3.58809	0.863	0.308	0	7	Chr11.5275
GS1-1	5.53e-134	0.725482	0.862	0.813	1.78e-129	7	Chr3.8282
TIC32	0	1.56618	0.858	0.653	0	7	Chr10.6964
PnChr7-6960	2.27e-182	0.918074	0.847	0.789	7.31e-178	7	Chr7.6960
GOS2	8.29e-181	0.897789	0.847	0.8	2.68e-176	7	Chr1.10305
PHOS32	4.11e-195	0.993642	0.841	0.718	1.32e-190	7	Chr11.6294
BAM1	4.34e-49	0.592576	0.838	0.847	1.4e-44	7	Chr11.5643
PED1	5.32e-131	0.717566	0.832	0.786	1.72e-126	7	Chr11.5582
MEE23	0	3.89977	0.826	0.133	0	7	Chr7.6457
RD19A	1.37e-246	1.32104	0.821	0.733	4.43e-242	7	Chr1.10164
PHI-1	6.79e-86	0.907293	0.812	0.77	2.19e-81	7	Chr9.2427
WIH2	2.36e-85	0.633488	0.811	0.775	7.61e-81	7	Chr7.7620
UMK3	2.45e-196	1.09948	0.805	0.681	7.92e-192	7	Chr7.727
NRT3.1	0	2.37067	0.789	0.267	0	7	Chr3.9891
PR2	0	4.06672	0.784	0.245	0	7	Chr12.6191
PnChr9-3977	4.78e-223	1.18942	0.778	0.665	1.54e-218	7	Chr9.3977
PER42	0	1.97017	0.777	0.539	0	7	Chr10.6649
LFG5	2.41e-94	0.644864	0.775	0.758	7.79e-90	7	Chr12.6045
G6PD6	1.27e-285	1.66088	0.773	0.515	4.09e-281	7	Chr3.8504
PnChr9-7853	0	3.54132	0.768	0.036	0	7	Chr9.7853
LHT1	0	2.25982	0.76	0.26	0	7	Chr2.7808
YSL7	0	2.17984	0.759	0.292	0	7	Chr12.6387
AT5G64030	1.51e-79	0.651525	0.753	0.729	4.87e-75	7	Chr2.6723
AGP30	2.31e-120	0.612658	0.75	0.521	7.45e-116	7	Chr10.6297
PnChr3-9381	0	2.18174	0.743	0.325	0	7	Chr3.9381
CSE	1.46e-117	0.944779	0.739	0.59	4.7e-113	7	Chr6.7171
LRR2	3.77e-253	1.44402	0.738	0.485	1.22e-248	7	Chr7.7639
PnChr2-854	0	3.08879	0.736	0.245	0	7	Chr2.854
GONST5	0	2.06369	0.736	0.482	0	7	Chr3.7591
CYP716A53V2	2.5e-178	1.02267	0.736	0.487	8.06e-174	7	Chr11.4940
LACS4	7.3e-206	1.43706	0.724	0.573	2.35e-201	7	Chr4.147
TET8	8.89e-86	0.837266	0.723	0.638	2.87e-81	7	Chr9.6993
SRC2	1.72e-147	1.16331	0.72	0.586	5.54e-143	7	Chr12.6128
PnChr6-184	0	2.59192	0.718	0.174	0	7	Chr6.184
PnChr5-4944	1.31e-103	0.852906	0.716	0.663	4.21e-99	7	Chr5.4944
CML49	3.38e-70	0.715716	0.716	0.685	1.09e-65	7	Chr9.5940
CNR8	1.27e-130	0.994881	0.714	0.643	4.09e-126	7	Chr9.6560
SBTM4	2.08e-85	0.959256	0.712	0.62	6.72e-81	7	Chr10.7104
MEE23	0	2.87069	0.711	0.127	0	7	Chr7.6503
OS01G0270100	7.03e-156	1.17001	0.707	0.621	2.27e-151	7	Chr8.2963
PnChr7-615	1.61e-174	1.50677	0.701	0.458	5.18e-170	7	Chr7.615
PnChr5-6169	2.56e-69	0.640974	0.697	0.681	8.25e-65	7	Chr5.6169
VAMP726	2.21e-78	0.753725	0.695	0.666	7.12e-74	7	Chr6.8989
AT1G50720	0	3.09733	0.691	0.022	0	7	Chr1.10387
TIC32	2.84e-90	0.802642	0.685	0.549	9.16e-86	7	Chr5.6232
SAUR32	0	1.9737	0.684	0.226	0	7	Chr1.7696
AT5G13200	2.2e-127	1.12172	0.678	0.554	7.1e-123	7	Chr2.7693
PnChr7-280	1.57e-60	1.27526	0.678	0.615	5.07e-56	7	Chr7.280
PnChr2-7158	0	2.02555	0.668	0.248	0	7	Chr2.7158
URGT2	4.82e-197	1.39194	0.666	0.469	1.55e-192	7	Chr5.482
BETV6	1.51e-137	1.12767	0.662	0.497	4.86e-133	7	Chr9.7611
AATL1	1.94e-104	1.00474	0.662	0.533	6.24e-100	7	Chr8.7421
RFS5	2.18e-76	1.00061	0.655	0.512	7.02e-72	7	Chr3.8587
PME7	0	1.82176	0.651	0.269	0	7	Chr5.8727
OS05G0277500	5.93e-240	1.54932	0.649	0.373	1.91e-235	7	Chr8.6594
PnChr2-1691	2.46e-135	1.29466	0.649	0.427	7.94e-131	7	Chr2.1691
TIC32	1.01e-305	1.66246	0.646	0.279	3.27e-301	7	Chr4.7669
PnChr10-179-evm	1.08e-134	1.00521	0.645	0.415	3.47e-130	7	Chr10.179
PnChr2-1701	1.79e-63	0.905569	0.643	0.521	5.78e-59	7	Chr2.1701
PnChr12-806	0	3.33733	0.638	0.174	0	7	Chr12.806
ROQ1	1.19e-141	1.18692	0.638	0.431	3.83e-137	7	Chr5.7847
EP3	0	3.69283	0.632	0.108	0	7	Chr11.5029
LBD12	0	1.62278	0.629	0.242	0	7	Chr6.8383
AT1G30700	0	2.9135	0.623	0.143	0	7	Chr8.4519
GDPD1	9.12e-40	0.659597	0.623	0.586	2.94e-35	7	Chr2.7709
PARC	4.33e-152	1.42422	0.622	0.405	1.4e-147	7	Chr9.7639
PnChr1-1403	2.2e-198	1.2348	0.616	0.303	7.08e-194	7	Chr1.1403
UGD1	0	2.19706	0.611	0.041	0	7	Chr3.9624
MJ1607	0	2.31955	0.607	0.023	0	7	Chr10.1012
MUR4	7.02e-163	1.2728	0.606	0.377	2.26e-158	7	Chr5.6919
AT1G29970	5.03e-43	0.681272	0.605	0.563	1.62e-38	7	Chr9.7670
TET3	3.97e-176	1.4797	0.604	0.371	1.28e-171	7	Chr6.8013
RAP2-4	7.98e-73	0.965892	0.603	0.494	2.57e-68	7	Chr9.3254
LBD12	3.98e-188	1.50199	0.599	0.32	1.28e-183	7	Chr5.8373
AT5G44390	3.89e-84	1.51946	0.597	0.413	1.25e-79	7	Chr10.632
PnChr3-8193	2.06e-39	0.628039	0.597	0.546	6.65e-35	7	Chr3.8193
RAP2-4	3.09e-110	1.14625	0.595	0.413	9.96e-106	7	Chr2.7199
PnChr2-107	2.45e-137	1.20738	0.594	0.344	7.89e-133	7	Chr2.107
PnChr3-7546	1.82e-147	1.90419	0.593	0.395	5.87e-143	7	Chr3.7546
GIR2	0	1.59059	0.59	0.188	0	7	Chr1.8462
MBS1	1.62e-21	0.590379	0.59	0.591	5.23e-17	7	Chr11.6024
PR2	1.74e-14	1.21906	0.582	0.57	5.6e-10	7	Chr12.6195
CYP76B6	7.86e-151	1.17122	0.58	0.338	2.53e-146	7	Chr3.9024
GDHA	1.04e-34	0.695147	0.575	0.542	3.36e-30	7	Chr9.7191
AT3G07570	0	1.54614	0.574	0.186	0	7	Chr6.9132
CHIT3	1.08e-202	1.35069	0.574	0.269	3.47e-198	7	Chr1.281
CYS6	6.01e-181	2.09002	0.574	0.351	1.94e-176	7	Chr9.6067
PnChr1-543	2.18e-35	0.604014	0.573	0.54	7.03e-31	7	Chr1.543
PTI5	4.76e-137	1.15261	0.572	0.332	1.53e-132	7	Chr4.729
PnChr2-1705	1.25e-78	1.71415	0.57	0.417	4.04e-74	7	Chr2.1705
UBL5	7.11e-68	0.89563	0.568	0.491	2.29e-63	7	Chr4.6934
LLG1	1.08e-60	0.851354	0.564	0.494	3.47e-56	7	Chr5.937
CCT2	1.5e-49	0.789703	0.562	0.507	4.84e-45	7	Chr1.10037
PnChr7-7586	0	2.79579	0.56	0.019	0	7	Chr7.7586
STC	1.12e-47	0.591056	0.559	0.436	3.62e-43	7	Chr10.6520
PnChr2-1027	7.59e-77	1.86088	0.556	0.419	2.45e-72	7	Chr2.1027
LSU1	5.69e-69	0.874216	0.555	0.412	1.84e-64	7	Chr5.149
PAP	4.29e-253	1.53054	0.553	0.255	1.38e-248	7	Chr4.360
GIP2	1.13e-33	0.646765	0.553	0.481	3.64e-29	7	Chr12.6011
TCP11L1	4.32e-132	0.941481	0.549	0.313	1.39e-127	7	Chr7.7368
BRN2	0	1.70137	0.547	0.022	0	7	Chr2.1000
AT1G77330	1.07e-267	1.87977	0.547	0.211	3.46e-263	7	Chr3.7429
WRKY65	6.37e-206	1.21118	0.545	0.25	2.06e-201	7	Chr10.6324
CML27	5.6e-200	1.27609	0.545	0.247	1.81e-195	7	Chr2.8951
HIR1	5.74e-34	0.924946	0.543	0.495	1.85e-29	7	Chr2.8607
AT4G12490	2.44e-233	1.48618	0.542	0.207	7.87e-229	7	Chr12.5863
TP7	3e-212	1.23672	0.54	0.242	9.66e-208	7	Chr1.10209
PnChr10-6262	3.09e-54	0.949776	0.539	0.412	9.96e-50	7	Chr10.6262
PnChr7-7402	2.75e-153	1.20754	0.536	0.314	8.88e-149	7	Chr7.7402
ANN5	2.21e-36	0.786719	0.533	0.461	7.12e-32	7	Chr3.1153
HIPP28	0	1.56103	0.525	0.136	0	7	Chr9.5490
AT1G74320	5.84e-72	0.922973	0.525	0.349	1.88e-67	7	Chr2.6641
NRS/ER	0	1.67345	0.521	0.096	0	7	Chr1.9822
SSM4	3.68e-63	0.858009	0.516	0.389	1.19e-58	7	Chr11.7324
AT1G29670	0	1.79134	0.515	0.143	0	7	Chr4.582
GAUT6	1.96e-117	1.09913	0.512	0.32	6.33e-113	7	Chr5.8438
PT1	0	1.99971	0.51	0.127	0	7	Chr12.5729
ALDH1	9.92e-139	1.05564	0.507	0.28	3.2e-134	7	Chr6.307
ABCB21	2.98e-72	0.837201	0.506	0.344	9.61e-68	7	Chr5.8872
PnChr2-8402	2.86e-41	0.639812	0.506	0.416	9.21e-37	7	Chr2.8402
UXS2	2.49e-46	0.732001	0.505	0.428	8.03e-42	7	Chr6.8588
PnChr2-6748	4.73e-74	0.703503	0.503	0.316	1.53e-69	7	Chr2.6748
PnChr2-9654	2.95e-51	0.846105	0.503	0.394	9.52e-47	7	Chr2.9654
MEE23	0	1.72848	0.502	0.043	0	7	Chr7.6466
PnChr6-7754	0	1.88908	0.501	0.151	0	7	Chr6.7754
PnChr12-7122-2	0	1.46327	0.501	0.154	0	7	Chr12.7122
PnChr9-6248	3.95e-48	0.664215	0.501	0.398	1.27e-43	7	Chr9.6248
COPT5	1.43e-39	0.730584	0.499	0.416	4.61e-35	7	Chr5.7128
AT1G64760	1.11e-105	0.757449	0.495	0.27	3.58e-101	7	Chr5.612
AMT1-1	8.16e-70	0.967402	0.494	0.347	2.63e-65	7	Chr11.5646
SRC2	1.55e-34	0.636265	0.491	0.412	5e-30	7	Chr11.6163
AUX22B	9.44e-14	0.601481	0.491	0.459	3.05e-09	7	Chr12.5842
NAC087	1.96e-113	0.79204	0.486	0.261	6.31e-109	7	Chr5.622
ATG8F	6.61e-65	0.832063	0.486	0.361	2.13e-60	7	Chr7.429
UBL5	2.07e-16	0.688199	0.485	0.473	6.68e-12	7	Chr6.6752
LECRKS2	3.76e-36	0.590098	0.482	0.388	1.21e-31	7	Chr11.5540
SDP1	6.32e-83	0.755268	0.48	0.297	2.04e-78	7	Chr1.7971
YWBO	1.74e-61	0.754393	0.478	0.344	5.62e-57	7	Chr3.8900
ATI2	1.67e-25	0.590915	0.478	0.43	5.39e-21	7	Chr7.204
AIM1	1.65e-105	0.792058	0.476	0.274	5.33e-101	7	Chr6.394
ALDH2B7	2.92e-46	0.860384	0.476	0.385	9.42e-42	7	Chr12.7051
PnChr7-761	5e-43	0.689788	0.475	0.391	1.61e-38	7	Chr7.761
PnChr5-8745	5.1e-41	0.869389	0.475	0.373	1.65e-36	7	Chr5.8745
CAT1	8.02e-92	0.776139	0.474	0.276	2.59e-87	7	Chr10.6129
MBR1	8.51e-49	0.779015	0.474	0.362	2.74e-44	7	Chr2.244
PnChr2-1707	1.37e-42	0.605126	0.474	0.339	4.42e-38	7	Chr2.1707
DOF1.2	0	1.36782	0.472	0.083	0	7	Chr3.6976
PAP2	7.48e-45	0.893001	0.467	0.368	2.41e-40	7	Chr7.7868
NAC052	0	1.11959	0.465	0.122	0	7	Chr6.5798
PnChr10-6504	1.62e-205	1.14665	0.461	0.183	5.23e-201	7	Chr10.6504
XTH28	6.08e-49	1.33784	0.461	0.368	1.96e-44	7	Chr12.6530
PCR8	1.3e-62	0.623168	0.459	0.282	4.2e-58	7	Chr2.9535
OS03G0733400	0	1.28964	0.458	0.081	0	7	Chr12.620
PnChr2-7962	2e-85	0.892379	0.456	0.266	6.46e-81	7	Chr2.7962
AT1G47056	3.71e-37	0.589983	0.455	0.344	1.2e-32	7	Chr3.9133
GLPK	8.97e-44	0.78505	0.454	0.363	2.89e-39	7	Chr2.9406
RABH1E	4.5e-42	0.597487	0.454	0.35	1.45e-37	7	Chr3.7947
PnChr8-7233	2.25e-99	0.930795	0.453	0.218	7.26e-95	7	Chr8.7233
TFCE	2.83e-50	1.18729	0.453	0.365	9.13e-46	7	Chr3.7590
PnChr1-8946	0	1.52217	0.451	0.073	0	7	Chr1.8946
PnChr5-9131	5.44e-48	0.790868	0.45	0.343	1.75e-43	7	Chr5.9131
PMEI4	0	1.33475	0.449	0.115	0	7	Chr1.9417
LBD15	4e-255	1.02236	0.449	0.144	1.29e-250	7	Chr1.27
CYP94A2	7.57e-132	0.883292	0.446	0.22	2.44e-127	7	Chr6.8260
PnChr7-6972	0	1.18549	0.442	0.082	0	7	Chr7.6972
AT5G15350	7.64e-57	0.744987	0.441	0.319	2.46e-52	7	Chr8.392
BC10	0	1.39381	0.44	0.009	0	7	Chr3.9382
PnChr1-9560	1.28e-117	0.9898	0.44	0.215	4.13e-113	7	Chr1.9560
EPHX4	1.06e-51	0.648625	0.438	0.302	3.43e-47	7	Chr8.7219
POT5	5.22e-47	0.703656	0.438	0.305	1.68e-42	7	Chr5.8663
FLOT1	0	1.52041	0.434	0.101	0	7	Chr10.3886
PnChr6-8026	3.12e-69	0.846243	0.434	0.289	1.01e-64	7	Chr6.8026
FLS2	0	1.13157	0.432	0.095	0	7	Chr3.9556
PnChr4-8408	1.36e-82	1.13009	0.43	0.241	4.39e-78	7	Chr4.8408
PnChr8-6065	0	1.03066	0.428	0.096	0	7	Chr8.6065
AIL5	1.3e-73	0.729473	0.428	0.266	4.18e-69	7	Chr1.9277
PnChr6-8091	0	1.22025	0.424	0.009	0	7	Chr6.8091
XCP1	0	2.37524	0.422	0.02	0	7	Chr1.9950
CNGC15C	3.68e-86	0.697705	0.422	0.232	1.19e-81	7	Chr6.8092
CAT2	2.2e-90	0.853094	0.421	0.239	7.1e-86	7	Chr1.8269
AIL6	4.29e-42	0.586242	0.421	0.295	1.38e-37	7	Chr2.7381
PnChr11-168	1.75e-36	0.725973	0.42	0.331	5.64e-32	7	Chr11.168
AT5G44410	6.31e-94	1.0925	0.418	0.236	2.04e-89	7	Chr4.1082
TOL1	1.49e-44	0.60565	0.418	0.299	4.81e-40	7	Chr1.145
ROD1	4.65e-36	0.612164	0.418	0.33	1.5e-31	7	Chr2.9427
ROMT	1.62e-27	0.781831	0.418	0.33	5.24e-23	7	Chr9.5428
PnChr10-6766	0	1.28955	0.414	0.092	0	7	Chr10.6766
UBQ-1	3.2e-24	0.589701	0.413	0.342	1.03e-19	7	Chr1.905
ACA12	2.32e-78	0.846251	0.41	0.229	7.47e-74	7	Chr5.8409
RIN4	3.51e-51	0.68659	0.404	0.265	1.13e-46	7	Chr6.9037
PnChr3-300	5.76e-150	1.38758	0.403	0.17	1.86e-145	7	Chr3.300
SCPL34	0	1.24232	0.401	0.01	0	7	Chr11.6461
AT1G67520	4.44e-193	0.881245	0.401	0.143	1.43e-188	7	Chr10.6707
NAT3	2.58e-154	0.780177	0.401	0.166	8.31e-150	7	Chr6.733
ATG8F	1.38e-50	0.72408	0.401	0.275	4.45e-46	7	Chr4.271
AT1G78830	7.55e-42	0.580113	0.401	0.271	2.44e-37	7	Chr9.5579
NUDT25	1.76e-120	0.737994	0.399	0.181	5.67e-116	7	Chr12.6601
PnChr7-7173	1.64e-136	0.86554	0.394	0.173	5.31e-132	7	Chr7.7173
MUB1	1.28e-52	0.634767	0.394	0.261	4.14e-48	7	Chr2.8153
ROMT	1.47e-54	1.36298	0.393	0.266	4.75e-50	7	Chr9.5425
PnChr4-7517	3.82e-67	0.672527	0.389	0.23	1.23e-62	7	Chr4.7517
NHL1	1.75e-59	0.632917	0.389	0.24	5.64e-55	7	Chr1.8410
PnChr7-1380	0	1.2505	0.386	0.064	0	7	Chr7.1380
FTIP3	1.73e-177	0.839262	0.386	0.145	5.58e-173	7	Chr5.6441
CHT10	4.36e-299	1.08164	0.385	0.093	1.41e-294	7	Chr5.8866
PT1	2.46e-26	0.677642	0.383	0.303	7.93e-22	7	Chr12.5724
PCKA	0	1.77806	0.382	0.076	0	7	Chr9.716
PnChr12-6480	3.88e-237	2.64697	0.382	0.112	1.25e-232	7	Chr12.6480
UPTG1	1.11e-26	0.599035	0.38	0.302	3.57e-22	7	Chr3.8889
VSR6	2.64e-83	0.593925	0.377	0.196	8.52e-79	7	Chr10.5852
AT5G66900	9.65e-182	0.754979	0.375	0.126	3.11e-177	7	Chr5.7902
XCP1	0	1.10158	0.374	0.028	0	7	Chr5.442
AT5G39865	3.96e-92	0.61666	0.372	0.183	1.28e-87	7	Chr8.2309
PnChr3-7531	0	2.02351	0.37	0.039	0	7	Chr3.7531
SMR3	1e-223	0.726521	0.365	0.102	3.23e-219	7	Chr4.2510
AIR3	6.6e-137	0.918271	0.363	0.149	2.13e-132	7	Chr1.614
XYLA	6.38e-164	0.70361	0.362	0.126	2.06e-159	7	Chr9.7031
MNS3	2.99e-15	0.612543	0.362	0.312	9.64e-11	7	Chr4.481
PnChr6-8059	5.68e-78	1.03209	0.36	0.206	1.83e-73	7	Chr6.8059
H6H	2.5e-30	0.589806	0.359	0.252	8.08e-26	7	Chr5.8846
PnChr9-5430	4.2e-26	0.716494	0.359	0.272	1.35e-21	7	Chr9.5430
CYP720B1	1.56e-136	0.845437	0.357	0.141	5.02e-132	7	Chr3.767
BSPA	0	1.9963	0.356	0.006	0	7	Chr4.8210
SCL8	7.39e-43	0.598149	0.355	0.235	2.38e-38	7	Chr1.345
AMY3	1.75e-166	0.780789	0.354	0.127	5.64e-162	7	Chr2.8172
HSP26-A	5.06e-57	0.739712	0.351	0.213	1.63e-52	7	Chr6.200
RPA2B	7.16e-33	0.803807	0.351	0.258	2.31e-28	7	Chr9.7068
VQ18	2.11e-172	1.08587	0.35	0.117	6.79e-168	7	Chr7.1161
PnChr3-288	0	1.12952	0.346	0.067	0	7	Chr3.288
POXN1	1.14e-139	1.59539	0.346	0.132	3.67e-135	7	Chr8.6854
PnChr5-580	7.35e-90	0.772267	0.345	0.16	2.37e-85	7	Chr5.580
AT1G61900	0	0.922085	0.343	0.013	0	7	Chr9.4992
PnChr9-7552	2.85e-127	0.918481	0.342	0.142	9.18e-123	7	Chr9.7552
PNC1	1.91e-73	1.14362	0.341	0.174	6.16e-69	7	Chr4.8573
EXPA11	1.62e-284	0.852641	0.34	0.075	5.22e-280	7	Chr1.10070
SWEET17	2.53e-259	0.728251	0.338	0.079	8.17e-255	7	Chr8.6177
AS	1.06e-36	0.653417	0.338	0.217	3.41e-32	7	Chr5.8363
AT5G58300	7.57e-109	0.624495	0.328	0.136	2.44e-104	7	Chr4.8622
PER24	0	1.76862	0.327	0.052	0	7	Chr12.6069
PnChr7-214	1.48e-44	1.68688	0.326	0.205	4.78e-40	7	Chr7.214
PnChr7-218	3.67e-21	1.37955	0.326	0.254	1.18e-16	7	Chr7.218
PnChr1-8022	4.3e-185	0.841785	0.323	0.095	1.39e-180	7	Chr1.8022
AIMT1	1.82e-103	1.33184	0.318	0.14	5.86e-99	7	Chr6.7633
NHL1	6.56e-50	0.687411	0.318	0.187	2.12e-45	7	Chr1.8429
PME59	0	1.36351	0.317	0.053	0	7	Chr9.7136
ZAT5	4.37e-275	0.979231	0.315	0.066	1.41e-270	7	Chr5.7819
PnChr2-8345	0	1.00767	0.314	0.05	0	7	Chr2.8345
SMB	0	0.932236	0.312	0.045	0	7	Chr1.7316
SWEET2A	1.01e-193	1.22613	0.311	0.091	3.27e-189	7	Chr10.6258
PnChr2-8910	4.98e-48	0.614083	0.311	0.18	1.61e-43	7	Chr2.8910
HHO3	1.85e-27	0.589033	0.31	0.217	5.97e-23	7	Chr12.6735
HO1	1.58e-51	0.585822	0.308	0.183	5.09e-47	7	Chr9.6732
PUB23	1.71e-97	0.606821	0.305	0.124	5.52e-93	7	Chr7.788
PnChr3-810	1.88e-85	1.17271	0.305	0.135	6.05e-81	7	Chr3.810
PDIL5-2	2.83e-54	0.669984	0.302	0.172	9.14e-50	7	Chr2.739
PnChr7-7324	1.78e-29	0.60308	0.301	0.197	5.73e-25	7	Chr7.7324
AT4G27270	2.65e-101	0.626736	0.3	0.12	8.54e-97	7	Chr10.6566
UXS6	1.18e-27	0.91628	0.297	0.221	3.82e-23	7	Chr6.7264
PnChr11-6235	0	0.987794	0.295	0.039	0	7	Chr11.6235
PnChr3-1544	6.33e-80	0.675631	0.295	0.141	2.04e-75	7	Chr3.1544
LOX1.5	1.07e-96	0.674189	0.294	0.119	3.45e-92	7	Chr8.6006
LPR1	2.56e-257	0.634612	0.293	0.061	8.25e-253	7	Chr12.6626
AT1G60420	1.33e-146	0.638417	0.293	0.091	4.31e-142	7	Chr8.972
PMEI9	8.64e-109	0.675384	0.291	0.108	2.79e-104	7	Chr7.393
SCPL19	2.55e-164	0.614656	0.29	0.085	8.23e-160	7	Chr1.1819
SMR3	1.41e-173	0.60703	0.288	0.079	4.55e-169	7	Chr6.5612
PnChr6-6172	7.08e-200	0.623868	0.28	0.069	2.28e-195	7	Chr6.6172
PnChr1-695	1.07e-12	0.60634	0.276	0.227	3.45e-08	7	Chr1.695
PnChr1-9673	1.41e-126	0.710558	0.275	0.093	4.54e-122	7	Chr1.9673
PnChr10-226	2.04e-44	0.589168	0.272	0.148	6.56e-40	7	Chr10.226
GGP5	6.74e-43	0.602021	0.27	0.157	2.17e-38	7	Chr8.6927
ZAT11	0	1.02034	0.268	0.02	0	7	Chr6.7234
UPS2	0	0.681481	0.268	0.038	0	7	Chr12.6847
ASR2	1.02e-90	0.766288	0.267	0.102	3.28e-86	7	Chr2.6474
PPA1	4.68e-44	0.597415	0.263	0.15	1.51e-39	7	Chr4.40
PnChr2-1703	2.37e-55	1.15714	0.262	0.131	7.64e-51	7	Chr2.1703
AT5G44440	0	1.7145	0.261	0.015	0	7	Chr11.2607
PnChr11-5297	0	0.987387	0.261	0.014	0	7	Chr11.5297
PnChr3-7540	4.18e-12	0.583609	0.259	0.207	1.35e-07	7	Chr3.7540
MAN7	0	0.891341	0.257	0.026	0	7	Chr3.9508
LRK10L-1.2	8.01e-242	0.681693	0.257	0.049	2.59e-237	7	Chr2.230
OFUT11	7.87e-96	0.580716	0.253	0.096	2.54e-91	7	Chr3.7660
PnChr12-5270	4.17e-183	0.888432	0.252	0.06	1.35e-178	7	Chr12.5270
AT5G67140	1.53e-178	0.715729	0.251	0.061	4.92e-174	7	Chr2.8409
FAD2	4.23e-279	1.07	0.998	0.879	1.36e-274	8	Chr9.5729
AT1G30700	0	1.92213	0.997	0.902	0	8	Chr1.7969
DFC	8.56e-200	0.732423	0.989	0.881	2.76e-195	8	Chr2.7192
ACT7	1.3e-148	0.596396	0.986	0.9	4.19e-144	8	Chr3.4687
SHM4	2.1e-199	0.68135	0.985	0.876	6.77e-195	8	Chr12.5377
PnChr8-5352	2.29e-117	0.955341	0.983	0.9	7.37e-113	8	Chr8.5352
RBM12B	4.1e-231	1.01386	0.981	0.761	1.32e-226	8	Chr12.4826
UPTG	7.78e-162	0.639873	0.981	0.857	2.51e-157	8	Chr2.68
CPRD49	0	1.36789	0.979	0.793	0	8	Chr4.8442
TPRP-F1	1.98e-141	0.673278	0.973	0.751	6.38e-137	8	Chr1.9028
SDR1	1.47e-125	0.611467	0.973	0.838	4.74e-121	8	Chr10.7100
RNALX	7.89e-289	1.19234	0.971	0.624	2.54e-284	8	Chr12.6919
DIM	5.82e-148	0.658433	0.971	0.813	1.88e-143	8	Chr12.6380
FLA9	1.25e-131	0.717782	0.969	0.765	4.02e-127	8	Chr9.5413
UGD5	2.25e-227	0.843508	0.964	0.807	7.25e-223	8	Chr2.8160
IAA14	7.47e-140	0.754561	0.953	0.798	2.41e-135	8	Chr11.5861
PHOS32	3.22e-236	1.00867	0.949	0.714	1.04e-231	8	Chr11.6294
IAA7	8.61e-180	0.84342	0.949	0.753	2.78e-175	8	Chr12.5841
AGP18	4.03e-140	0.636802	0.948	0.73	1.3e-135	8	Chr2.8464
ALEU	4.47e-193	0.76218	0.947	0.665	1.44e-188	8	Chr4.8029
FPS	2.48e-157	0.674299	0.944	0.733	8e-153	8	Chr5.1129
TUBA	3.73e-140	0.772424	0.944	0.782	1.2e-135	8	Chr7.7606
TUBA	1.57e-133	0.62728	0.94	0.725	5.07e-129	8	Chr2.8566
AT5G15350	3.95e-130	0.678737	0.938	0.707	1.27e-125	8	Chr3.8807
AT2G34300	5.61e-188	0.78604	0.936	0.673	1.81e-183	8	Chr2.4372
PnChr3-10527	8.85e-142	0.674504	0.936	0.702	2.85e-137	8	Chr3.10527
CML49	5.77e-188	0.86018	0.934	0.674	1.86e-183	8	Chr9.5940
GASA14	0	1.44782	0.926	0.531	0	8	Chr3.8668
PIP2-4	2.79e-181	0.956226	0.926	0.64	9.01e-177	8	Chr6.6810
PnChr4-279	7.29e-104	0.589726	0.926	0.79	2.35e-99	8	Chr4.279
EXT3	0	2.47093	0.923	0.584	0	8	Chr2.6272
PnChr3-6172	1.14e-285	1.51378	0.92	0.567	3.69e-281	8	Chr3.6172
SAMS2	1.18e-160	0.862287	0.918	0.674	3.82e-156	8	Chr9.6501
TUBA	2.22e-148	0.671437	0.918	0.69	7.17e-144	8	Chr3.9259
SAHH	1.79e-157	0.763403	0.914	0.644	5.79e-153	8	Chr12.5376
ERD3	2.95e-106	0.583012	0.914	0.682	9.52e-102	8	Chr4.1272
ERD3	5.96e-229	1.16365	0.912	0.606	1.92e-224	8	Chr10.6689
HS1	9.74e-187	0.75393	0.909	0.639	3.14e-182	8	Chr11.6357
PnChr10-5787	1.66e-156	0.668809	0.909	0.623	5.35e-152	8	Chr10.5787
AT1G04430	9.15e-156	0.661038	0.909	0.648	2.95e-151	8	Chr12.5712
STS14	5.6e-262	1.10242	0.905	0.497	1.81e-257	8	Chr3.8995
DRT100	1.81e-191	0.828201	0.904	0.556	5.84e-187	8	Chr7.1692
TUBB4	1.88e-171	0.76447	0.903	0.597	6.07e-167	8	Chr9.6055
CINV2	2.76e-160	0.736566	0.901	0.655	8.91e-156	8	Chr2.778
OS07G0201100	2.87e-134	0.591887	0.9	0.655	9.26e-130	8	Chr7.7815
SMT2	1.04e-144	0.767667	0.898	0.638	3.36e-140	8	Chr7.8029
AT4G12490	4.55e-237	1.423	0.896	0.611	1.47e-232	8	Chr4.276
PnChr2-9467	1.42e-175	0.85101	0.895	0.546	4.58e-171	8	Chr2.9467
SAMS2	1.01e-144	0.670992	0.89	0.609	3.27e-140	8	Chr1.3663
MAT1	1.24e-212	0.930889	0.886	0.534	3.98e-208	8	Chr1.9638
AT1G26850	1.52e-148	0.67218	0.884	0.6	4.89e-144	8	Chr11.7318
AT1G04430	1.78e-170	0.769913	0.88	0.604	5.74e-166	8	Chr11.5744
BNM2C	3.63e-200	1.31469	0.879	0.552	1.17e-195	8	Chr3.6179
MVD2	9.01e-143	0.649646	0.879	0.613	2.91e-138	8	Chr4.4516
CESA3	1.64e-134	0.607899	0.877	0.597	5.28e-130	8	Chr8.1250
IQD32	5.37e-211	0.840536	0.876	0.539	1.73e-206	8	Chr5.218
CESA6	3.83e-116	0.585171	0.869	0.596	1.23e-111	8	Chr2.6482
DRT102	2.67e-126	0.624227	0.867	0.614	8.62e-122	8	Chr7.5220
BP10	1.03e-181	0.867422	0.865	0.542	3.34e-177	8	Chr4.1228
PnChr8-1319	9.27e-112	0.673318	0.865	0.62	2.99e-107	8	Chr8.1319
PYRC5	2.28e-118	0.633168	0.862	0.613	7.37e-114	8	Chr8.7202
F26G	2.08e-154	0.65247	0.861	0.536	6.7e-150	8	Chr2.7793
CESA9	9.79e-125	0.588948	0.855	0.567	3.16e-120	8	Chr3.6369
RBM12B	4.17e-122	0.821156	0.852	0.544	1.35e-117	8	Chr11.870
PnChr10-179-evm	1.17e-192	0.717376	0.847	0.407	3.79e-188	8	Chr10.179
TIP1-1	3.9e-254	0.90175	0.834	0.369	1.26e-249	8	Chr6.8195
CRK5	1.29e-209	0.734293	0.829	0.44	4.18e-205	8	Chr7.7758
BIP5	9.87e-106	0.636938	0.825	0.561	3.18e-101	8	Chr1.7636
APS1	7.33e-258	1.13029	0.816	0.395	2.36e-253	8	Chr11.5669
GAE6	5.82e-151	0.712282	0.816	0.483	1.88e-146	8	Chr11.5453
PnChr10-5158	2.13e-150	0.584571	0.816	0.44	6.88e-146	8	Chr10.5158
PnChr7-7057	1.82e-269	1.23722	0.813	0.416	5.87e-265	8	Chr7.7057
CGR3	1.9e-175	0.633895	0.812	0.473	6.13e-171	8	Chr8.6962
SS2	3.7e-147	0.678598	0.808	0.509	1.19e-142	8	Chr8.7268
TMN8	1.51e-132	0.608023	0.808	0.536	4.87e-128	8	Chr9.6931
EBF1	3.21e-130	0.655184	0.803	0.512	1.04e-125	8	Chr9.6719
GSVIVT00026920001	1.26e-167	0.710163	0.801	0.428	4.05e-163	8	Chr6.8555
VTC4	7.36e-120	0.593953	0.794	0.519	2.37e-115	8	Chr10.346
LAX2	1.16e-175	0.675186	0.791	0.432	3.73e-171	8	Chr6.140
DTX27	1.11e-221	0.709288	0.783	0.352	3.56e-217	8	Chr2.7335
AT4G13710	1.42e-159	0.613217	0.78	0.413	4.59e-155	8	Chr6.8980
DDS	2.56e-153	0.815326	0.78	0.39	8.27e-149	8	Chr4.485
NRS/ER	6.6e-172	0.650855	0.777	0.426	2.13e-167	8	Chr10.7045
UGD5	9.85e-136	0.590179	0.776	0.477	3.18e-131	8	Chr3.8833
AT2G48020	2.29e-198	0.726997	0.766	0.341	7.38e-194	8	Chr5.8607
CYP716A52V2	7.13e-193	0.71961	0.765	0.392	2.3e-188	8	Chr1.86
CYP76B6	2.09e-238	0.734996	0.764	0.331	6.75e-234	8	Chr3.9024
TOGARAM1	6.46e-215	0.756642	0.763	0.392	2.08e-210	8	Chr2.7986
BZIP61	6.51e-157	0.642946	0.753	0.396	2.1e-152	8	Chr1.9766
STY13	5.3e-140	0.58591	0.744	0.439	1.71e-135	8	Chr2.7980
AUX22B	9.46e-111	0.681416	0.739	0.447	3.05e-106	8	Chr12.5842
HIPL1	8.14e-235	0.760657	0.738	0.322	2.63e-230	8	Chr2.8964
CML16	8.13e-272	1.06461	0.735	0.314	2.62e-267	8	Chr11.6878
NPC3	1.6e-166	0.63469	0.734	0.402	5.17e-162	8	Chr7.904
ICR4	1.04e-290	0.993886	0.732	0.298	3.34e-286	8	Chr1.670
ATHB-13	9.74e-247	0.879914	0.723	0.286	3.14e-242	8	Chr2.8083
PnChr12-4782	3.22e-160	0.646337	0.712	0.334	1.04e-155	8	Chr12.4782
INVA	4.2e-242	0.749517	0.711	0.259	1.36e-237	8	Chr10.7124
PDR1	1.6e-200	0.665266	0.705	0.314	5.16e-196	8	Chr10.5244
PnChr11-5991	6.54e-138	0.673501	0.672	0.351	2.11e-133	8	Chr11.5991
BHLH62	9.41e-152	0.622649	0.662	0.327	3.04e-147	8	Chr11.5430
PnChr2-8899	1.47e-140	0.58455	0.652	0.353	4.74e-136	8	Chr2.8899
PCR8	6.2e-171	0.673832	0.649	0.274	2e-166	8	Chr2.9535
PnChr8-7109	2.68e-149	0.611553	0.648	0.291	8.64e-145	8	Chr8.7109
PnChr7-7737	6.15e-232	0.934692	0.641	0.248	1.98e-227	8	Chr7.7737
NIP5-1	9.41e-214	0.715454	0.615	0.233	3.04e-209	8	Chr12.2117
IQD14	1.84e-262	0.687983	0.613	0.2	5.93e-258	8	Chr11.5919
PnChr1-10118-1	6.48e-185	0.581689	0.613	0.255	2.09e-180	8	Chr1.10118
BP10	2.27e-230	0.804791	0.607	0.239	7.33e-226	8	Chr1.9539
AT1G77330	1.58e-223	0.870878	0.6	0.213	5.09e-219	8	Chr3.7429
HAT7	1.71e-256	0.684801	0.597	0.195	5.53e-252	8	Chr3.8734
PnChr10-6640	0	1.08876	0.565	0.096	0	8	Chr10.6640
SBT1.8	1.07e-171	0.593936	0.562	0.234	3.45e-167	8	Chr4.8021
PnChr7-7324	1.2e-200	0.696826	0.546	0.186	3.88e-196	8	Chr7.7324
PRE5	3.22e-237	0.844593	0.538	0.174	1.04e-232	8	Chr3.8738
BNM2A	0	0.739598	0.521	0.096	0	8	Chr8.7185
PnChr5-7515	1.01e-171	0.602759	0.513	0.185	3.24e-167	8	Chr5.7515
APS1	2.08e-227	0.662871	0.511	0.161	6.71e-223	8	Chr12.5655
MYB36	0	0.589252	0.481	0.101	0	8	Chr1.8660
AT1G14600	0	0.708874	0.48	0.073	0	8	Chr4.8515
PnChr9-1679	1.49e-84	0.655701	0.967	0.937	4.81e-80	9	Chr9.1679
TUBB1	4.55e-209	1.23267	0.953	0.87	1.47e-204	9	Chr4.8414
CPRD49	1.17e-123	0.910225	0.913	0.797	3.77e-119	9	Chr4.8442
SP1L1	2.77e-135	0.79813	0.91	0.856	8.95e-131	9	Chr3.8875
PnChr5-211	7.66e-229	1.7326	0.867	0.662	2.47e-224	9	Chr5.211
PIP1.4	9.68e-106	0.940373	0.827	0.67	3.12e-101	9	Chr5.6243
CYP1	1.14e-96	0.795071	0.827	0.761	3.68e-92	9	Chr1.10094
TUBB1	2.02e-188	1.74792	0.74	0.533	6.52e-184	9	Chr6.179
ALKBH2	3.13e-67	0.722353	0.729	0.681	1.01e-62	9	Chr9.1845
PnChr3-8745	0	3.043	0.717	0.075	0	9	Chr3.8745
AT1G18250	2.15e-60	0.819813	0.715	0.599	6.92e-56	9	Chr2.439
AGP30	1.58e-69	0.718419	0.714	0.526	5.1e-65	9	Chr10.6297
UBC19	0	2.44121	0.682	0.176	0	9	Chr12.797
PnChr12-427	0	3.18305	0.681	0.227	0	9	Chr12.427
TUBA1	3.67e-36	0.585275	0.68	0.637	1.18e-31	9	Chr11.106
RTNLB5	1.73e-40	0.640082	0.675	0.622	5.59e-36	9	Chr7.161
HMGB6	0	3.35071	0.669	0.057	0	9	Chr4.164
PnChr5-128	0	2.35762	0.662	0.072	0	9	Chr5.128
AUR1	0	2.14458	0.662	0.12	0	9	Chr10.5600
PATL5	4.28e-90	1.09429	0.658	0.424	1.38e-85	9	Chr5.6891
TUBA	8.33e-39	0.601123	0.639	0.593	2.69e-34	9	Chr8.6975
PnChr5-267	3.86e-129	1.22892	0.63	0.357	1.24e-124	9	Chr5.267
RPL27C	1.08e-36	0.59578	0.626	0.557	3.5e-32	9	Chr1.9879
PnChr11-556	0	3.03404	0.618	0.048	0	9	Chr11.556
PnChr1-9063	8.92e-46	0.610555	0.611	0.492	2.88e-41	9	Chr1.9063
PnChr1-8103	0	2.34048	0.607	0.062	0	9	Chr1.8103
RAN3	1.06e-47	0.702993	0.607	0.532	3.43e-43	9	Chr5.7430
CKS2	0	1.59114	0.604	0.182	0	9	Chr6.8208
PDCB3	1.28e-100	1.31892	0.588	0.394	4.13e-96	9	Chr12.6849
AED3	5.29e-22	0.626298	0.586	0.508	1.71e-17	9	Chr7.2937
PnChr12-5191	0	3.33703	0.582	0.065	0	9	Chr12.5191
TOP2	0	2.05708	0.578	0.103	0	9	Chr7.2574
KN	0	2.3088	0.576	0.05	0	9	Chr11.5840
CDCA7L	9.56e-135	1.17028	0.572	0.325	3.08e-130	9	Chr1.6204
PnChr3-9600	0	2.5738	0.567	0.032	0	9	Chr3.9600
HMGIY2	9.05e-33	0.653513	0.563	0.498	2.92e-28	9	Chr3.1130
CDC2C	2.2e-305	1.71729	0.561	0.174	7.1e-301	9	Chr4.8637
PnChr2-8725	0	2.25291	0.539	0.054	0	9	Chr2.8725
PnChr5-8524	0	2.01957	0.527	0.036	0	9	Chr5.8524
CDKB2-2	0	1.68706	0.521	0.108	0	9	Chr5.458
PnChr12-694	0	2.59272	0.52	0.046	0	9	Chr12.694
MYB3R4	0	1.29974	0.518	0.105	0	9	Chr5.7369
MAP65-3	0	1.5378	0.514	0.059	0	9	Chr9.7275
KIN12F	0	1.42523	0.513	0.1	0	9	Chr5.2055
IMPA1	3.71e-35	0.621526	0.506	0.401	1.2e-30	9	Chr7.6918
UBC22	3.92e-32	0.670584	0.505	0.418	1.26e-27	9	Chr1.8189
KIN12B	0	1.26823	0.495	0.119	0	9	Chr12.5330
PnChr5-8187	2.05e-42	0.66014	0.484	0.345	6.6e-38	9	Chr5.8187
KIN12E	0	1.41766	0.473	0.05	0	9	Chr5.7552
AT1G64760	3.81e-70	0.97384	0.473	0.274	1.23e-65	9	Chr5.612
BACOVA-02659	4.62e-40	0.734364	0.471	0.341	1.49e-35	9	Chr6.8345
CYPRO4	2.14e-212	1.00181	0.47	0.153	6.9e-208	9	Chr9.242
CYCA1-1	0	1.37688	0.464	0.033	0	9	Chr3.7459
PnChr8-6973	0	1.61828	0.463	0.04	0	9	Chr8.6973
HMGB3	1.51e-77	0.66956	0.454	0.235	4.86e-73	9	Chr1.9977
AT3G51280	0	1.97569	0.447	0.031	0	9	Chr10.7370
PnChr11-370	8.96e-185	0.933249	0.446	0.157	2.89e-180	9	Chr11.370
BUB3.1	1.01e-75	0.602657	0.444	0.249	3.27e-71	9	Chr8.7004
KIN14N	7.84e-78	0.595969	0.442	0.237	2.53e-73	9	Chr1.10287
SRP	2.08e-32	0.930755	0.442	0.329	6.71e-28	9	Chr6.8608
KIN14Q	0	1.14539	0.425	0.035	0	9	Chr1.635
TUBA	0	1.70006	0.423	0.02	0	9	Chr11.5490
LAMA2	4.29e-135	0.898526	0.423	0.173	1.38e-130	9	Chr8.5541
KIN5B	0	1.07606	0.42	0.065	0	9	Chr1.8837
NET3A	0	1.05919	0.419	0.088	0	9	Chr6.8654
EB1C	0	0.891078	0.418	0.085	0	9	Chr2.8438
KPNB1	3.25e-79	0.695091	0.418	0.22	1.05e-74	9	Chr6.100
PnChr9-6056	0	1.42353	0.412	0.034	0	9	Chr9.6056
HVA22I	1.3e-69	0.658693	0.409	0.221	4.19e-65	9	Chr5.243
CDC20-1	3.89e-276	1.91508	0.402	0.093	1.25e-271	9	Chr5.132
PnChr9-5680	0	1.50193	0.399	0.015	0	9	Chr9.5680
KIN8A	0	0.959356	0.399	0.048	0	9	Chr10.7355
DDB-G0289029	0	1.25259	0.397	0.073	0	9	Chr3.24
KIN14C	0	0.761814	0.396	0.072	0	9	Chr10.6590
PnChr1-9087-1	0	1.23372	0.395	0.022	0	9	Chr1.9087
UBC22	1.25e-79	0.671049	0.395	0.197	4.04e-75	9	Chr9.6095
PnChr2-9475	0	1.20816	0.391	0.048	0	9	Chr2.9475
CYCB2-3	0	1.34644	0.388	0.028	0	9	Chr5.399
MAD2	0	1.09089	0.388	0.067	0	9	Chr11.7130
KIN10A	0	1.29559	0.381	0.024	0	9	Chr11.5719
PnChr12-6208	0	0.917725	0.38	0.057	0	9	Chr12.6208
TOGARAM1	0	1.34861	0.379	0.016	0	9	Chr12.6142
WDL7	0	0.997937	0.379	0.03	0	9	Chr3.8516
KIN14S	0	0.845592	0.379	0.044	0	9	Chr7.6615
PME40	2.62e-90	0.806084	0.379	0.167	8.46e-86	9	Chr6.8568
CDKB2-2	0	1.32611	0.377	0.035	0	9	Chr1.10496
CYB561D	1.57e-80	0.692701	0.377	0.179	5.06e-76	9	Chr11.6862
EB1C	4.55e-245	0.692451	0.374	0.087	1.47e-240	9	Chr3.9138
RUK	1.88e-211	0.583091	0.372	0.093	6.06e-207	9	Chr11.6118
PnChr1-9644	1.41e-59	0.783683	0.372	0.199	4.54e-55	9	Chr1.9644
QKY	0	1.10256	0.371	0.071	0	9	Chr1.8266
ORTH2	6.24e-241	0.657102	0.371	0.086	2.01e-236	9	Chr11.4111
PnChr2-8895	0	1.33165	0.369	0.061	0	9	Chr2.8895
NACK1	0	1.03973	0.365	0.017	0	9	Chr3.429
TAN	0	1.16084	0.361	0.015	0	9	Chr7.6616
PnChr5-8525	3.56e-93	0.580594	0.359	0.149	1.15e-88	9	Chr5.8525
PnChr1-7000	0	1.3099	0.358	0.01	0	9	Chr1.7000
TPX2	0	1.07488	0.352	0.051	0	9	Chr3.8834
PnChr10-5998	0	1.46767	0.349	0.014	0	9	Chr10.5998
IMK2	0	1.61877	0.347	0.042	0	9	Chr4.8537
KIN5D	5.8e-133	0.703315	0.347	0.114	1.87e-128	9	Chr5.7974
SLX1B	2.85e-178	0.746972	0.34	0.093	9.19e-174	9	Chr5.7574
RTNLB17	0	0.778162	0.336	0.022	0	9	Chr9.5368
PnChr7-7572	0	1.00434	0.335	0.02	0	9	Chr7.7572
MYB3R4	1.87e-210	0.617134	0.334	0.077	6.04e-206	9	Chr10.5405
AT5G56590	1.27e-53	0.805582	0.332	0.177	4.1e-49	9	Chr1.9505
LYPLA2	4.26e-255	0.605378	0.329	0.066	1.38e-250	9	Chr10.5114
PnChr4-8282	5.48e-164	0.824462	0.329	0.092	1.77e-159	9	Chr4.8282
KIN14I	1.03e-157	0.64473	0.326	0.089	3.34e-153	9	Chr5.8736
OS10G0391300	1.78e-201	0.682664	0.325	0.079	5.74e-197	9	Chr3.10451
FG00040	0	0.811875	0.324	0.025	0	9	Chr12.6899
AT5G39865	0	1.02247	0.323	0.012	0	9	Chr1.8521
PnChr8-1182	0	1.22214	0.32	0.021	0	9	Chr8.1182
KIN14L	0	0.922918	0.318	0.026	0	9	Chr1.7933
RNF168	2.7e-177	0.609193	0.317	0.082	8.72e-173	9	Chr2.7829
MAT1	1.04e-84	0.829083	0.317	0.132	3.34e-80	9	Chr5.979
PnChr9-7385	0	1.07339	0.314	0.043	0	9	Chr9.7385
PnChr12-7061	0	0.90427	0.311	0.008	0	9	Chr12.7061
KPNB1	1.18e-119	0.662793	0.31	0.104	3.82e-115	9	Chr4.8518
KIN12D	1.48e-208	0.676892	0.306	0.066	4.76e-204	9	Chr7.7772
TPX2	0	0.810772	0.303	0.023	0	9	Chr9.5355
PnChr11-6213	5.36e-94	0.587191	0.298	0.109	1.73e-89	9	Chr11.6213
PnChr9-7308	1.54e-54	0.649628	0.298	0.143	4.95e-50	9	Chr9.7308
PnChr1-624	0	0.700535	0.292	0.018	0	9	Chr1.624
KIN14R	1.24e-208	0.682092	0.29	0.061	4.02e-204	9	Chr2.7396
OS06G0194400	1.63e-164	0.664633	0.286	0.071	5.27e-160	9	Chr1.1191
PDCB5	2.05e-171	0.600331	0.283	0.069	6.61e-167	9	Chr1.9769
RTNLB17	0	0.711558	0.279	0.029	0	9	Chr1.9738
NAT2	4.63e-105	0.838287	0.277	0.092	1.49e-100	9	Chr10.6342
SCL28	0	0.856774	0.264	0.023	0	9	Chr10.7013
PnChr7-7640	5.69e-214	0.581752	0.263	0.048	1.84e-209	9	Chr7.7640
PnChr8-679	1.61e-187	0.796371	0.26	0.054	5.2e-183	9	Chr8.679
PnChr12-5927	0	0.59956	0.259	0.028	0	9	Chr12.5927
ECPP44	2.96e-145	0.756314	0.996	0.984	9.56e-141	10	Chr1.10031
PER42	9.03e-161	0.98216	0.985	0.941	2.91e-156	10	Chr4.1151
TIP1-1	5.59e-116	0.843854	0.967	0.874	1.8e-111	10	Chr5.7820
PU1	1.21e-82	0.613788	0.967	0.952	3.91e-78	10	Chr1.10302
PnChr5-7261	5.5e-91	0.889127	0.965	0.93	1.77e-86	10	Chr5.7261
UBQ3	2.65e-38	0.648386	0.96	0.942	8.55e-34	10	Chr10.6604
HSP70	5.69e-95	0.631079	0.954	0.902	1.84e-90	10	Chr6.7897
HSP83A	5.52e-70	0.66581	0.938	0.894	1.78e-65	10	Chr1.323
KRP1	8.29e-97	0.835055	0.933	0.86	2.68e-92	10	Chr1.10252
NAC002	1.1e-159	1.03044	0.924	0.855	3.55e-155	10	Chr3.7475
SAG21	2.38e-250	1.61684	0.918	0.748	7.69e-246	10	Chr6.8575
PIP2-7	7.83e-90	0.665876	0.909	0.653	2.53e-85	10	Chr6.8064
RAP2-4	4.79e-87	0.749304	0.904	0.874	1.54e-82	10	Chr3.7902
PCC1	8.53e-69	0.633809	0.903	0.838	2.75e-64	10	Chr5.498
PnChr11-5431	1.6e-70	0.597334	0.898	0.841	5.17e-66	10	Chr11.5431
PnChr3-603	2.32e-136	1.05243	0.895	0.708	7.48e-132	10	Chr3.603
HSP17.9-D	1.45e-126	1.14787	0.894	0.761	4.67e-122	10	Chr10.5751
TIFY10A	4.21e-180	1.13222	0.89	0.752	1.36e-175	10	Chr6.7818
ALP1	1.26e-158	1.08879	0.889	0.742	4.07e-154	10	Chr6.736
PnChr12-7067	1.01e-124	0.937451	0.889	0.787	3.24e-120	10	Chr12.7067
HSPRO2	2.19e-194	1.26221	0.886	0.711	7.05e-190	10	Chr6.7614
PIP1.4	7.89e-155	1.23177	0.886	0.668	2.55e-150	10	Chr5.6243
BAM1	3.15e-89	0.814061	0.883	0.845	1.02e-84	10	Chr11.5643
PnChr11-6096	8.39e-164	1.12919	0.882	0.776	2.71e-159	10	Chr11.6096
SAP5	1.02e-166	1.05547	0.873	0.74	3.29e-162	10	Chr7.1738
PnChr4-119	6.65e-146	1.17253	0.872	0.822	2.14e-141	10	Chr4.119
CML38	5.17e-128	1.13619	0.868	0.73	1.67e-123	10	Chr5.477
CEQORH	3.05e-197	1.27834	0.862	0.646	9.85e-193	10	Chr5.9080
AT2G40140	4.16e-154	1.12904	0.86	0.735	1.34e-149	10	Chr4.7844
PnChr4-310	4.86e-96	1.44094	0.859	0.759	1.57e-91	10	Chr4.310
PnChr1-7719	3.7e-144	1.11545	0.857	0.702	1.19e-139	10	Chr1.7719
PnChr9-4892	6.61e-110	1.18608	0.856	0.705	2.13e-105	10	Chr9.4892
ERF4	3.61e-193	1.27982	0.853	0.654	1.16e-188	10	Chr9.5364
ZAT10	3.21e-155	1.25745	0.843	0.667	1.04e-150	10	Chr9.472
CAMBP25	5.46e-111	0.93952	0.835	0.731	1.76e-106	10	Chr1.8162
AT5G47530	1.26e-69	0.720793	0.833	0.737	4.08e-65	10	Chr1.514
PARC	6.67e-114	1.27424	0.829	0.732	2.15e-109	10	Chr9.7640
HIPP03	3.05e-194	1.42244	0.826	0.61	9.85e-190	10	Chr6.8168
NAC083	3.2e-165	1.20411	0.826	0.615	1.03e-160	10	Chr2.7705
AGP14	4.99e-28	0.922678	0.82	0.805	1.61e-23	10	Chr12.96
PnChr6-8666	2.8e-134	1.19563	0.814	0.59	9.03e-130	10	Chr6.8666
AT2G40140	3.6e-186	1.43253	0.811	0.604	1.16e-181	10	Chr6.7657
AT3G55350	6.79e-142	1.18293	0.808	0.605	2.19e-137	10	Chr4.8090
TIFY10A	2.47e-76	0.822838	0.806	0.705	7.97e-72	10	Chr4.8003
EXL2	0	1.97374	0.802	0.361	0	10	Chr7.7497
PUB21	2e-100	0.938273	0.8	0.634	6.45e-96	10	Chr11.6606
GAE1	1.49e-51	0.698457	0.799	0.741	4.8e-47	10	Chr9.6988
ROH1	6.45e-142	1.1059	0.798	0.558	2.08e-137	10	Chr2.6434
MEE23	4.79e-42	0.662974	0.796	0.675	1.55e-37	10	Chr3.245
WRKY6	1.52e-84	0.958849	0.79	0.727	4.9e-80	10	Chr10.6676
PnChr8-7186	3.39e-60	0.993784	0.79	0.711	1.09e-55	10	Chr8.7186
PnChr9-7143	1.18e-57	0.747539	0.789	0.706	3.81e-53	10	Chr9.7143
TIC32	1.75e-117	1.11763	0.782	0.609	5.64e-113	10	Chr10.6965
SPAC24B11.05	2.58e-71	0.830749	0.782	0.654	8.32e-67	10	Chr4.8302
ERF4	2.32e-113	1.17289	0.778	0.613	7.48e-109	10	Chr1.9737
PnChr3-1139	3.54e-69	1.03903	0.775	0.68	1.14e-64	10	Chr3.1139
AT3G01520	2.39e-55	0.72624	0.774	0.659	7.7e-51	10	Chr8.6310
NHL13	2.93e-86	0.885712	0.769	0.618	9.43e-82	10	Chr3.10361
AT1G30700	5.37e-120	1.13023	0.767	0.541	1.73e-115	10	Chr9.5968
SAP12	2.71e-166	1.52354	0.765	0.513	8.73e-162	10	Chr2.8026
AT1G61340	2.12e-132	1.31588	0.758	0.557	6.84e-128	10	Chr10.6512
AT4G33920	6.97e-119	1.11165	0.758	0.587	2.25e-114	10	Chr7.7647
PUMP5	2.16e-80	0.954662	0.757	0.643	6.96e-76	10	Chr2.7356
HSP17.9-D	7e-45	0.645064	0.756	0.636	2.26e-40	10	Chr5.7168
PnChr9-543	2.73e-196	1.59736	0.754	0.429	8.82e-192	10	Chr9.543
ERD15	3.85e-75	0.83568	0.754	0.636	1.24e-70	10	Chr1.7977
GATL10	5.77e-106	0.896721	0.753	0.571	1.86e-101	10	Chr3.8686
FDH1	2.23e-72	0.894888	0.753	0.643	7.19e-68	10	Chr2.7975
BAM9	5.55e-119	1.26393	0.747	0.546	1.79e-114	10	Chr11.6124
PnChr10-7294	1.26e-252	1.80969	0.745	0.326	4.06e-248	10	Chr10.7294
PnChr3-100	1.07e-167	1.4354	0.733	0.433	3.46e-163	10	Chr3.100
DBR	2.77e-70	0.805808	0.732	0.633	8.94e-66	10	Chr12.5247
CML36	9.61e-72	0.688196	0.728	0.584	3.1e-67	10	Chr9.5980
DFC	3.03e-89	0.909955	0.725	0.565	9.77e-85	10	Chr3.7874
PnChr9-5284	8.25e-87	1.05553	0.725	0.586	2.66e-82	10	Chr9.5284
SNAP33	6.99e-142	1.16013	0.723	0.47	2.25e-137	10	Chr3.9629
AED3	1.13e-97	1.07733	0.723	0.502	3.64e-93	10	Chr7.2937
BPS1	1.26e-184	1.32909	0.722	0.377	4.05e-180	10	Chr8.2129
PnChr9-1697	5.71e-137	1.72882	0.719	0.447	1.84e-132	10	Chr9.1697
SRC2	7.75e-62	0.849331	0.718	0.588	2.5e-57	10	Chr12.6128
TSJT1	9.75e-37	0.66995	0.718	0.617	3.14e-32	10	Chr10.6474
PnChr3-8214	2.66e-88	0.967641	0.717	0.511	8.59e-84	10	Chr3.8214
SN2	4.75e-225	2.10154	0.714	0.335	1.53e-220	10	Chr7.7950
FATB1	7.24e-37	0.590758	0.711	0.645	2.34e-32	10	Chr6.283
PnChr10-198	1.76e-139	1.17249	0.709	0.422	5.69e-135	10	Chr10.198
SRPRA	1.15e-50	0.898648	0.708	0.654	3.72e-46	10	Chr1.9153
SPCC24B10.10C	2.34e-274	1.62928	0.707	0.268	7.55e-270	10	Chr9.7414
GSVIVT00013502001	0	2.36133	0.706	0.146	0	10	Chr10.218
DCUN1D2	3.59e-59	0.686213	0.704	0.607	1.16e-54	10	Chr5.685
PnChr10-6811	4.76e-172	1.32415	0.703	0.388	1.54e-167	10	Chr10.6811
RAP2-3	5.05e-104	1.07835	0.702	0.525	1.63e-99	10	Chr6.8561
SRP	2.41e-73	1.13691	0.7	0.584	7.77e-69	10	Chr8.6121
GAE6	1.83e-110	1.15756	0.698	0.473	5.9e-106	10	Chr12.5382
PnChr12-6974	3.27e-96	0.966428	0.698	0.496	1.06e-91	10	Chr12.6974
PP2CA	6.36e-53	0.655216	0.697	0.591	2.05e-48	10	Chr6.7421
INVC	5.95e-35	0.615675	0.692	0.65	1.92e-30	10	Chr12.6289
PnChr7-258	5.75e-212	1.35732	0.691	0.331	1.85e-207	10	Chr7.258
XTH15	6.57e-85	0.909093	0.685	0.479	2.12e-80	10	Chr9.5599
OSI-033149	2.66e-79	0.878187	0.683	0.535	8.58e-75	10	Chr12.6375
PLP2	4.25e-142	1.4489	0.681	0.395	1.37e-137	10	Chr2.8359
SPAC24B11.05	1.23e-69	1.12275	0.674	0.557	3.98e-65	10	Chr6.1070
WRKY11	1.18e-117	1.17901	0.673	0.446	3.79e-113	10	Chr9.7090
TEM1	9.18e-26	0.592956	0.673	0.62	2.96e-21	10	Chr12.6737
SAP1	3.13e-106	1.38158	0.668	0.475	1.01e-101	10	Chr5.6701
DI19-3	2.7e-134	1.19727	0.667	0.427	8.72e-130	10	Chr11.6238
HSP22	4.26e-43	0.75159	0.667	0.542	1.37e-38	10	Chr10.7253
ERF109	6.9e-180	1.44083	0.664	0.328	2.22e-175	10	Chr7.7733
AT4G14450	8.48e-54	0.799647	0.664	0.572	2.74e-49	10	Chr11.5818
GT-3A	5.88e-87	1.10952	0.661	0.444	1.9e-82	10	Chr4.8489
MPK3	1.35e-39	0.590597	0.659	0.563	4.34e-35	10	Chr5.8110
PnChr4-7823	7.54e-107	1.09869	0.656	0.426	2.43e-102	10	Chr4.7823
PnChr1-1817	1.24e-98	0.933205	0.653	0.412	4e-94	10	Chr1.1817
PnChr9-385	1.26e-231	1.31504	0.651	0.256	4.07e-227	10	Chr9.385
PnChr11-6929	3.12e-230	1.36643	0.644	0.263	1.01e-225	10	Chr11.6929
ATL6	2.01e-87	0.862441	0.643	0.43	6.49e-83	10	Chr7.6395
HIPP39	7.38e-38	0.644614	0.643	0.525	2.38e-33	10	Chr1.319
PnChr8-6585	4.62e-60	0.682776	0.642	0.44	1.49e-55	10	Chr8.6585
AFP3	1.76e-59	0.726065	0.64	0.502	5.68e-55	10	Chr3.8859
CYP92C6	8.14e-143	1.15743	0.634	0.316	2.63e-138	10	Chr2.9689
AT3G55350	3.42e-78	0.919724	0.632	0.458	1.1e-73	10	Chr5.7178
WRKY40	1.42e-64	0.778825	0.632	0.465	4.57e-60	10	Chr2.9365
PnChr5-6648	2.82e-289	2.70224	0.631	0.217	9.1e-285	10	Chr5.6648
PnChr7-632	1.7e-19	0.749222	0.631	0.632	5.49e-15	10	Chr7.632
MBF1C	2.12e-78	0.856092	0.63	0.404	6.84e-74	10	Chr4.8254
PnChr2-199	3.95e-50	0.745066	0.629	0.521	1.27e-45	10	Chr2.199
HSP70	2.63e-70	1.05097	0.625	0.447	8.49e-66	10	Chr4.7558
JA2L	1.23e-54	0.69364	0.622	0.451	3.97e-50	10	Chr1.10210
AAE3	3.61e-41	0.681983	0.622	0.516	1.17e-36	10	Chr1.379
NAC002	1.3e-66	0.907959	0.621	0.454	4.2e-62	10	Chr5.2670
PDC1	3.07e-52	0.672374	0.621	0.496	9.91e-48	10	Chr10.6385
PnChr3-9368	2.02e-32	0.604102	0.62	0.532	6.53e-28	10	Chr3.9368
RTNLB2	4.2e-91	1.02558	0.617	0.385	1.35e-86	10	Chr4.198
COBL7	3.72e-27	0.6208	0.615	0.567	1.2e-22	10	Chr12.6202
PnChr9-4856	2.92e-104	1.11359	0.614	0.353	9.43e-100	10	Chr9.4856
ZIP11	5.15e-104	1.22721	0.614	0.367	1.66e-99	10	Chr5.8044
PnChr3-499	1.19e-59	0.850594	0.613	0.468	3.83e-55	10	Chr3.499
ERF4	1.62e-87	0.928474	0.612	0.417	5.24e-83	10	Chr1.855
CXIP4	1.08e-37	0.626812	0.611	0.529	3.47e-33	10	Chr5.7575
OEP16	3.18e-36	0.635737	0.611	0.498	1.03e-31	10	Chr5.8198
PIP2-7	1.53e-155	1.49824	0.607	0.295	4.94e-151	10	Chr7.8010
AT4G27520	4.16e-47	0.827965	0.607	0.454	1.34e-42	10	Chr1.869
CML5	2.63e-41	0.595114	0.606	0.47	8.48e-37	10	Chr11.4748
AT5G22580	3.54e-214	2.52927	0.602	0.259	1.14e-209	10	Chr5.7739
CAF1-9	3.27e-49	0.708864	0.602	0.479	1.06e-44	10	Chr6.8282
EXL2	1.56e-134	1.20671	0.601	0.31	5.02e-130	10	Chr7.7498
AT1G08570	2.62e-73	0.78485	0.6	0.397	8.45e-69	10	Chr1.7362
GPX6	1.4e-64	1.10699	0.595	0.453	4.51e-60	10	Chr10.7089
NDR1	3.42e-112	1.23385	0.594	0.363	1.1e-107	10	Chr1.10300
AT4G34320	6.76e-86	0.852897	0.593	0.376	2.18e-81	10	Chr8.7178
ATJ20	2.79e-191	1.37811	0.592	0.246	8.99e-187	10	Chr5.9073
PnChr3-7773	5.81e-101	0.975815	0.592	0.345	1.87e-96	10	Chr3.7773
SRC2	7.91e-82	1.05945	0.592	0.409	2.55e-77	10	Chr11.6163
BT4	1.65e-47	0.639028	0.592	0.431	5.33e-43	10	Chr2.8509
CPK7	2.67e-40	0.620541	0.592	0.492	8.62e-36	10	Chr9.5862
PnChr9-6990	0	2.97713	0.591	0.174	0	10	Chr9.6990
EDR4	9.1e-103	1.21499	0.591	0.368	2.93e-98	10	Chr1.9349
MIP1A	4.19e-118	1.30607	0.59	0.353	1.35e-113	10	Chr1.9611
AT1G47056	7.82e-114	1.18042	0.589	0.34	2.52e-109	10	Chr3.9133
NUDT17	1.69e-69	1.18801	0.587	0.417	5.46e-65	10	Chr12.6563
PnChr10-6211	3.92e-62	0.759551	0.584	0.421	1.27e-57	10	Chr10.6211
AAP2	3.47e-178	1.21332	0.583	0.239	1.12e-173	10	Chr2.5118
PER12	3.87e-83	1.09719	0.583	0.335	1.25e-78	10	Chr3.6136
SRK2B	3.01e-65	0.817661	0.583	0.435	9.7e-61	10	Chr8.6739
LOX3.1	1.61e-154	1.80239	0.581	0.287	5.2e-150	10	Chr2.9691
MIB	5.78e-63	0.898983	0.579	0.436	1.87e-58	10	Chr9.7434
AT5G65660	0	1.75158	0.578	0.095	0	10	Chr3.9315
PHI-1	2.03e-72	0.877859	0.578	0.389	6.56e-68	10	Chr9.1276
EXLA1	1.3e-283	2.12428	0.573	0.18	4.21e-279	10	Chr7.8054
PnChr2-7214	1.62e-80	1.34991	0.573	0.379	5.23e-76	10	Chr2.7214
GP1	3.32e-236	1.49583	0.567	0.193	1.07e-231	10	Chr12.7062
PDF2.2	0	1.57075	0.563	0.055	0	10	Chr11.6547
STARD7	3.19e-137	1.3561	0.563	0.279	1.03e-132	10	Chr9.7548
REM6	1.06e-117	1.15973	0.563	0.294	3.43e-113	10	Chr12.3
ITPK3	8.08e-88	1.2993	0.563	0.372	2.61e-83	10	Chr1.3346
PnChr2-8989	3.69e-69	1.17625	0.563	0.371	1.19e-64	10	Chr2.8989
FES1	2.42e-23	0.591376	0.563	0.485	7.79e-19	10	Chr6.260
PnChr10-6775	1.59e-73	0.978108	0.562	0.374	5.13e-69	10	Chr10.6775
BZIP44	9.63e-108	0.904084	0.56	0.299	3.11e-103	10	Chr7.7850
FLZ2	2.74e-52	0.766037	0.559	0.408	8.85e-48	10	Chr10.6861
PnChr3-9068	7.72e-284	1.37252	0.558	0.164	2.49e-279	10	Chr3.9068
BHLH145	2.3e-85	0.916822	0.556	0.357	7.43e-81	10	Chr9.1002
PnChr9-5529	5.9e-119	1.10419	0.555	0.277	1.9e-114	10	Chr9.5529
PnChr1-8603	1.77e-42	0.697245	0.555	0.409	5.72e-38	10	Chr1.8603
GSTU8	1.69e-20	0.623913	0.555	0.482	5.44e-16	10	Chr6.202
VAB	0	2.14038	0.554	0.113	0	10	Chr9.6998
IAA27	8.87e-230	1.22226	0.553	0.193	2.86e-225	10	Chr4.8200
BAG6	1.12e-60	0.713746	0.553	0.357	3.62e-56	10	Chr7.152
HSP70	1.85e-35	0.639877	0.553	0.397	5.97e-31	10	Chr1.9161
SAP5	1.5e-27	0.594366	0.553	0.492	4.82e-23	10	Chr8.1084
HSF24	3.83e-152	1.35121	0.551	0.247	1.24e-147	10	Chr2.8385
AT2G30020	1.07e-34	0.580832	0.551	0.43	3.46e-30	10	Chr6.7680
CIGR1	1.04e-102	1.09531	0.55	0.319	3.35e-98	10	Chr1.10275
GH3.1	1.27e-70	0.754479	0.55	0.329	4.11e-66	10	Chr7.7660
ERG3	2.25e-52	0.649436	0.548	0.39	7.26e-48	10	Chr8.7076
PBP1	7.13e-30	0.581978	0.548	0.422	2.3e-25	10	Chr1.9609
PnChr5-2041	2.28e-114	0.883842	0.536	0.281	7.36e-110	10	Chr5.2041
NTR2	2.44e-63	1.25602	0.532	0.371	7.87e-59	10	Chr3.8164
WRKY24	1.92e-74	0.971335	0.529	0.338	6.19e-70	10	Chr4.8551
NHL10	1.06e-44	0.651393	0.529	0.382	3.42e-40	10	Chr1.8411
PnChr8-907	3.42e-98	1.22853	0.526	0.299	1.1e-93	10	Chr8.907
PIX13	1.61e-46	0.712366	0.523	0.392	5.2e-42	10	Chr7.8080
AIP1	1.78e-81	0.80779	0.521	0.283	5.75e-77	10	Chr4.7648
CIPK1	1.73e-62	0.889392	0.52	0.342	5.56e-58	10	Chr12.6339
PnChr10-6087	1.5e-52	0.656481	0.52	0.366	4.83e-48	10	Chr10.6087
NCL	3.01e-31	0.645964	0.52	0.421	9.7e-27	10	Chr9.7762
AT3G62260	6.83e-118	1.21245	0.519	0.258	2.2e-113	10	Chr5.8915
TPS11	2.89e-47	0.786998	0.518	0.361	9.32e-43	10	Chr9.7011
LECRKS2	1.22e-44	0.678238	0.518	0.388	3.94e-40	10	Chr11.5540
PnChr9-6642	3.77e-61	0.730347	0.517	0.325	1.21e-56	10	Chr9.6642
PnChr3-7889	2.16e-48	0.771776	0.517	0.361	6.96e-44	10	Chr3.7889
MPSR1	1.13e-43	0.915343	0.516	0.368	3.65e-39	10	Chr11.7332
PnChr9-6248	1.6e-35	0.613431	0.516	0.399	5.17e-31	10	Chr9.6248
HSP18.2	6.63e-22	0.607505	0.514	0.436	2.14e-17	10	Chr6.7490
FAD7A-1	5.52e-95	1.06075	0.512	0.285	1.78e-90	10	Chr6.7659
PnChr3-9776	5.31e-38	0.827026	0.511	0.375	1.71e-33	10	Chr3.9776
TOGT1	6.58e-59	1.08004	0.505	0.32	2.12e-54	10	Chr7.7709
RHC1A	1.99e-57	0.636919	0.505	0.328	6.41e-53	10	Chr1.8147
ROH1	9.64e-76	0.78788	0.504	0.291	3.11e-71	10	Chr3.6508
DREB2C	2.27e-50	0.693724	0.503	0.33	7.32e-46	10	Chr6.7725
PnChr1-1134	3.75e-45	0.708947	0.502	0.353	1.21e-40	10	Chr1.1134
NCED1	2.29e-130	1.14331	0.498	0.218	7.4e-126	10	Chr9.7644
TPS11	6.8e-91	0.923069	0.498	0.263	2.19e-86	10	Chr1.9229
PnChr8-6597	4.93e-219	1.21182	0.497	0.16	1.59e-214	10	Chr8.6597
ERD4	3.63e-85	0.88522	0.496	0.275	1.17e-80	10	Chr4.412
PnChr11-6733	1.24e-59	0.676017	0.494	0.296	3.99e-55	10	Chr11.6733
ZAT11	8.52e-133	1.33363	0.493	0.212	2.75e-128	10	Chr6.7917
PnChr3-7273	2.54e-82	0.972168	0.491	0.27	8.2e-78	10	Chr3.7273
ATJ11	2.41e-14	0.632616	0.491	0.453	7.78e-10	10	Chr5.991
XTH9	1.1e-129	1.1272	0.49	0.218	3.54e-125	10	Chr1.9604
PnChr4-7968	0	1.68958	0.489	0.093	0	10	Chr4.7968
PnChr5-8863-2	1.55e-107	0.910201	0.488	0.231	5.01e-103	10	Chr5.8863
SSUH2	1.32e-32	0.668761	0.487	0.379	4.25e-28	10	Chr4.8417
HIPP09	2.92e-80	0.845376	0.485	0.256	9.43e-76	10	Chr1.7778
ADT6	3.07e-63	0.786758	0.484	0.3	9.91e-59	10	Chr6.8241
AT2G30020	1.96e-113	1.25558	0.48	0.229	6.33e-109	10	Chr5.8364
PnChr12-7217	3.15e-31	0.812283	0.48	0.376	1.01e-26	10	Chr12.7217
GAD1	8.71e-89	0.923548	0.478	0.251	2.81e-84	10	Chr2.7506
PnChr2-8093	9.21e-74	1.04674	0.478	0.288	2.97e-69	10	Chr2.8093
AATP1	6.37e-29	0.726997	0.478	0.364	2.06e-24	10	Chr3.8707
AT4G16820	2.52e-183	1.14046	0.477	0.164	8.12e-179	10	Chr10.6903
PnChr4-7953	1.78e-188	0.946206	0.476	0.155	5.76e-184	10	Chr4.7953
PnChr10-6783	0	3.52475	0.475	0.059	0	10	Chr10.6783
PnChr12-5873	0	1.22604	0.474	0.057	0	10	Chr12.5873
GSTU17	1.05e-41	0.749853	0.473	0.32	3.39e-37	10	Chr11.7030
SYP121	5.51e-39	0.649018	0.473	0.346	1.78e-34	10	Chr7.7449
DREB3	6.69e-244	1.10665	0.472	0.126	2.16e-239	10	Chr10.5475
GG2	1.01e-80	0.718685	0.472	0.27	3.24e-76	10	Chr11.5880
IQM1	5.34e-36	0.676675	0.472	0.341	1.72e-31	10	Chr4.8100
NBP35	1.15e-14	0.620874	0.472	0.441	3.7e-10	10	Chr3.8502
AT1G56220	1.04e-137	2.15899	0.471	0.206	3.35e-133	10	Chr7.6797
PnChr4-8490	5.14e-180	1.13279	0.47	0.159	1.66e-175	10	Chr4.8490
UBQ-1	3.24e-30	0.606715	0.47	0.362	1.04e-25	10	Chr1.2103
ACR9	3.33e-50	0.741858	0.467	0.308	1.07e-45	10	Chr6.7257
PnChr1-9898	2.66e-112	0.877893	0.465	0.207	8.57e-108	10	Chr1.9898
CML38	2.29e-98	0.806359	0.465	0.214	7.4e-94	10	Chr1.9893
PMEI9	2.35e-117	1.44561	0.464	0.209	7.58e-113	10	Chr4.308
PUB17	1.75e-40	0.872056	0.463	0.343	5.64e-36	10	Chr10.6318
AT5G48380	7.99e-29	0.608805	0.463	0.358	2.58e-24	10	Chr6.9121
AT5G22090	6.01e-138	1.16795	0.462	0.178	1.94e-133	10	Chr5.8473
MAPKKK20	1.77e-99	0.791946	0.461	0.206	5.72e-95	10	Chr2.8401
WRKY40	1.34e-46	0.708482	0.461	0.306	4.32e-42	10	Chr3.10169
PnChr11-6811	7.76e-132	1.01159	0.459	0.191	2.5e-127	10	Chr11.6811
RMA1H1	2.66e-43	0.991267	0.459	0.336	8.59e-39	10	Chr1.893
CEQORH	1.24e-195	1.04174	0.458	0.137	4.01e-191	10	Chr6.9057
PnChr1-9366	7.14e-53	0.792507	0.456	0.293	2.3e-48	10	Chr1.9366
GAE1	1.69e-18	0.644908	0.455	0.402	5.45e-14	10	Chr1.9212
TIFY5A	1.36e-185	1.15508	0.454	0.143	4.4e-181	10	Chr10.6183
PnChr4-8408	1.93e-65	0.891492	0.45	0.243	6.24e-61	10	Chr4.8408
PnChr1-8522	1.03e-60	0.675375	0.449	0.272	3.32e-56	10	Chr1.8522
DRM1	6.89e-29	0.827142	0.448	0.311	2.22e-24	10	Chr4.775
PnChr2-6591	2.42e-33	0.636597	0.444	0.343	7.8e-29	10	Chr2.6591
[truncated: 1,739 more rows]

## Sheet: Table S5
Table S5. List of known cell-type marker genes and newly identified marker genes in this study
Gene symbol	Gene full name	(Chr4.8196)	Arabidopsis number	Function description in Tair database	Cell type	Reference source
ABR1	ABA REPRESSOR1	Chr3.4344	AT5G64750	Encodes a putative transcription factor containing an AP2 domain	Xylem	DOI: 10.1186/s13059-021-02537-2 DOI: 10.1111/tpj.16315
SUC2	SUCROSE-PROTON SYMPORTER 2	Chr3.7769	AT1G22710	Encodes for a high-affinity transporter essential for phloem loading and long-distance transport	Xylem	DOI: 10.1186/s13059-021-02537-2 DOI: 10.1016/j.devcel.2019.02.022 DOI: 10.1016/j.celrep.2019.04.054 DOI: 10.1038/s41477-022-01178-y DOI:10.1016/j.molp.2023.02.005
WAT1	WALLS ARE THIN 1	Chr9.7555	AT1G75500	Encodes a plant-specific, predicted integral membrane protein and is a member of the Plant-Drug/Metabolite Exporter (P-DME) family	Xylem	DOI: 10.1111/nph.17265
LAX3	LIKE AUX1 3	Chr3.7655	AT1G77690	Encodes an auxin influx carrier LAX3 (Like Aux1) that promotes lateral root emergence	Xylem	DOI: 10.1111/pbi.13891 DOI: 10.1016/j.devcel.2021.02.021 DOI: 10.1016/j.molp.2019.04.004
ACL5	ACAULIS 5	Chr11.5982	AT5G19530	Encodes a spermine synthase. Required for internode elongation and vascular development, specifically in the mechanism that defines the boundaries between veins and nonvein regions.	Xylem	DOI: 10.1111/jipb.13435 DOI: 10.3389/fpls.2019.01600 DOI: 10.1111/pbi.13891 DOI:10.1016/j.molp.2023.02.005
PIN1	PIN-FORMED 1	Chr3.1208	AT1G73590	Encodes an auxin efflux carrier involved in shoot and root development	Xylem	DOI:10.1186/s13059-021-02537-2
XCP1	XYLEM CYSTEINE PEPTIDASE 1	Chr5.442	AT4G35350	Tracheary element vacuolar protein	Xylem	DOI: 10.1111/pbi.13891
SHR	SHORT ROOT	Chr3.9211	AT4G37650	Involved in radial organization of the root and shoot axial organs	Xylem	DOI: 10.1126/science.abj2327 DOI: 10.1111/tpj.15361
EFM	EARLY FLOWERING MYB PROTEIN	Chr9.6812	AT2G03500	It is expressed in vascular tissues and at low levels in the shoot apex during the transition to flowering	Phloem	DOI: 10.1186/s13059-021-02537-2 DOI: 10.1242/dev.200632 DOI: 10.1038/s41477-022-01178-y DOI: 10.1111/tpj.16315
DAR2	DA1-RELATED PROTEIN 2	Chr6.7465	AT2G39830	Essential for early phloem development and function, and for root system development	Phloem	DOI: 10.1186/s13059-021-02537-2 DOI: 10.1242/dev.200632 DOI: 10.1038/s41477-022-01178-y DOI: 10.1111/tpj.16315
DOF2.1	DOF PROTEIN 2.1	Chr6.8010	AT2G28510	DOF transcription factor with a conserved zinc finger (ZF) DNA-binding domain	Phloem	DOI: 10.1016/j.molp.2023.02.005 DOI: 10.1038/s41477-022-01178-y
CALS8	CALLOSE SYNTHASE 8	Chr9.7667	AT3G14570	Encodes a protein similar to callose synthase	Phloem	DOI: 10.1038/s41477-022-01178-y DOI: 10.1186/s13059-021-02537-2 DOI: 10.1242/dev.200632 DOI: 10.1038/s41477-022-01178-y DOI: 10.1111/tpj.16315
OPS	OCTOPUS	Chr4.8435	AT3G09070	Encodes a polarly localised membrane-associated protein that regulates phloem differentiation entry	Phloem	DOI:10.1186/s13059-021-02537-2 DOI: 10.1038/s41477-022-01178-y
SMB	SOMBRERO	Chr1.7316	AT1G79580	NAC-domain protein. Involved in root cap development	Root cap	DOI: 10.1016/j.devcel.2022.01.008
SULTR2;1	SULFATE TRANSPORTER 2;1	Chr2.7171	AT5G10180	Encodes a low-affinity sulfate transporter expressed in the root cap and central cylinder	Root cap	DOI: 10.1016/j.devcel.2022.01.008
BRN2	BRUNO-LIKE 2	Chr2.1000	AT1G03457	BRN2, BRN1, and SMB act to regulate root cap maturation	Root cap	DOI: 10.1016/j.devcel.2022.01.008 DOI: 10.1016/j.xplc.2024.100978
PMEI4	PECTINMETHYLESTERASE INHIBITOR 4	Chr1.9417	AT4G25250	Pectin methyleseterase inhibitor, expressed in roots	Epidermis	DOI: 10.1016/j.devcel.2019.02.022 DOI: 10.1016/j.celrep.2019.04.054
DCR	DEFECTIVE IN CUTICULAR RIDGES	Chr9.7389	AT5G23940	Encodes PERMEABLE LEAVES3 (PEL3), a putative acyl-transferase, mutation in this locus results in altered trichome phenotype	Epidermis	DOI: 10.1016/j.devcel.2021.02.021 DOI: 10.1111/pbi.13891
RHL1	ROOT HAIRLESS 1	Chr1.9135	AT1G48380	Encodes a novel nuclear protein required for root hair initiation and ploidy-dependent cell growth	Epidermis	DOI: 10.1038/s41467-021-22352-4 DOI: 10.1016/j.jgg.2021.06.001
GL2	GLABRA 2	Chr2.9531	AT1G79840	A homeodomain protein affects epidermal cell identity including trichomes, root hairs, and seed coat	Epidermis	DOI: 10.1016/j.devcel.2019.02.022 DOI:10.1016/j.celrep.2019.04.054 DOI:10.1186/s13059-021-02537-2
ANL2	ANTHOCYANINLESS 2	Chr1.408	AT4G00730	Encodes a homeodomain protein of the HD-GLABRA2 group. Involved in the accumulation of anthocyanin and in root development	Epidermis	DOI:10.1016/j.devcel.2019.02.022 DOI:10.1016/j.celrep.2019.04.054
PRE3	PACLOBUTRAZOL RESISTANCE 3 (TMO7)	Chr2.8619	AT1G74500	Encodes a basic helix/loop/helix transcription factor that acts downstream of MP in root initiation	Meristem	DOI: 10.1146/annurev-arplant-042811-105555 DOI: 10.1242/dev.152892
PLT5	PLETHORA 5	Chr8.7182	AT5G57390	May be involved in germination and seedling growth	Meristem	DOI: 10.1146/annurev-arplant-042811-105555 DOI: 10.1242/dev.152892
BBM	BABY BOOM	Chr12.4462	AT5G17430	Expressed in embryos and lateral root primordium. PLT4 acts after PLT3,5 and 7 during lateral roof formation	Proliferative cell	DOI:10.1104/pp.18.01482
MCM5	MINICHROMOSOME MAINTENANCE 5	Chr9.6877	AT2G07690	Member of the minichromosome maintenance complex, involved in DNA replication initiation	Proliferative cell	DOI: 10.1242/dev.200632 DOI: 10.1186/s13059-022-02834-4 DOI: 10.1111/pbi.13891
HMGB3	HMGB3	Chr1.9977.3	AT1G20696	Encodes a protein belonging to the subgroup of HMGB (high mobility group B) proteins that have a distinctive DNA-binding motif, the HMG-box domain	Proliferative cell	DOI: 10.1186/s13059-022-02834-4
AT1G54690	HISTONE H2A 3	Chr5.8593	AT1G54690	Encodes HTA3, a histone H2A protein	Proliferative cell	DOI: 10.1016/j.devcel.2021.02.021 DOI: 10.1105/tpc.18.00785
HMGA	HIGH MOBILITY GROUP A	Chr12.6583	AT1G14900	Encodes a protein belonging to the subgroup of HMGA (high mobility group A) proteins that interact with A/T-rich stretches of DNA	Proliferative cell	DOI: 10.1186/s13059-022-02834-4
KN	KNOLLE	Chr11.5840	AT1G08560	Member of SYP11 syntaxin gene family localized in the trans-Golgi network	Proliferative cell	DOI: 10.1186/s13059-022-02834-4 DOI: 10.1199/tab.0120
UBC19	UBIQUITIN-CONJUGATING ENZYME19	Chr12.797	AT3G20060	Transcript is always found in dividing cells	Proliferative cell	DOI: 10.1242/dev.200632 DOI: 10.1186/s13059-022-02834-4
AUR1	ATAURORA1	Chr10.5600	AT4G32830	Encodes a member of a family of Ser/Thr kinases whose activities peak during cell division	Proliferative cell	DOI: 10.1038/s41477-022-01178-y DOI: 10.1186/s13059-021-02537-2 DOI: doi:10.1093/plcell/koab101
MYB3R4	MYB3R4	Chr5.7369	AT5G11510	Activates mitotic gene expression, cytokinin response.	Proliferative cell	DOI: 10.1186/s13059-022-02834-4 DOI: 10.1111/pbi.13891
SCL28	SCARECROW-LIKE 28	Chr10.7013	AT1G63100	Transcription factor belonging to the GRAS family which controls the mitotic cell cycle and division plane orientation	Proliferative cell	DOI: 10.1186/s13059-022-02834-4 DOI: 10.1242/dev.200632
EXT3	EXTENSIN 3	Chr2.6272	AT1G21310	Encodes extensin 3	Cortex	DOI: 10.1016/j.devcel.2022.01.008
AED3	APOPLASTIC EDS1-DEPENDENT 3	Chr8.2670.1	AT5G10760	Eukaryotic aspartyl protease family protein	Cortex	DOI: 10.1016/j.devcel.2019.02.022 DOI: 10.1016/j.celrep.2019.04.054
MYB36	MYB DOMAIN PROTEIN 36	Chr1.8660	AT5G57620	A transcriptional regulator that acts to promote differentiation of the endodermis during root development	Endodermis	DOI:10.1016/j.molp.2019.04.004 DOI: 10.1073/pnas.1507691112
PER3	PEROXIDASE 3	Chr1.9571	AT1G05260	Encodes a cold-inducible cationic peroxidase that is involved in the stress response	Endodermis	DOI: 10.1016/j.devcel.2019.02.022 DOI: 10.1016/j.celrep.2019.04.054
PBL15	PBS1-LIKE 15	Chr1.7104	AT1G61590	Protein kinase superfamily protein	Endodermis	DOI: 10.1016/j.devcel.2019.02.022 DOI: 10.1016/j.celrep.2019.04.054
SCR	SCARECROW	Chr4.8641	AT3G54220	Scr is expressed in cortex/endodermal initial cells and in the endodermal cell lineage	Endodermis	DOI: 10.1186/s13059-021-02537-2 DOI: 10.1126/science.abj2327 DOI: 10.1111/tpj.15361
PEAR1	PHLOEM EARLY DOF 1	Chr4.8196	AT2G37590	PEAR protein involved in the formation of a short-range concentration gradient that peaks at protophloem sieve elements	Phloem	DOI: 10.1016/j.xplc.2024.100978
TTG1	TRANSPARENT TESTA GLABRA 1	Chr1.7765	AT5G24520	Involved in trichome and root hair development	Epidermis	DOI: 10.1016/j.xplc.2024.100978
NAKR1	NAKR1	Chr4.8267	AT5G02600	Encodes a phloem mobile metal binding protein necessary for phloem function and root meristem maintenance	Phloem	DOI: 10.1016/j.xplc.2024.100978
AAP6	AMINO ACID PERMEASE 6	Chr9.649	AT5G49630	Is a high affinity amino acid transporter capable of transporting aspartate and tryptophan. May be involved in the amino acid uptake from xylem	vasculature	Null
ATHB-8	HOMEOBOX GENE 8	Chr10.5545	AT4G32880	member of homeodomain-leucine zipper family, acting as a differentiation-promoting transcription factor of the vascular meristems	vasculature	Null
BRL2	VASCULAR HIGHWAY 1	Chr11.6571	AT2G01950	Encodes a leucine rich repeat receptor kinase and associated with provascular/procambial cells. Similar to BRI, brassinosteroid receptor protein.	vasculature	Null
ATHB-15	ATHB-15	Chr3.10223	AT1G52150	Member of the class III HD-ZIP protein family. Contains homeodomain and leucine zipper domain. Critical for vascular development and negatively regulates vascular cell differentiation.	vasculature	Null
IQD1	IQ-DOMAIN 1	Chr1.469	AT3G09710	Ca(2+)-dependent calmodulin-binding protein. Targeted to the nucleus. Involved in glucosinolate metabolism in response to biotic challenge. Expressed in vascular tissue. Member of IQ67 (CaM binding) domain containing family	vasculature	Null
ASR2	ABA-INDUCED SERINE-RICH REPRESSOR 2	Chr2.6474	AT2G46490	ABA-induced serine-rich transcription repressor; functions redundantly together with ASR1 to regulate ABA responses.	Root cap	Null
TPST	TYROSYLPROTEIN SULFOTRANSFERASE	Chr5.7928	AT1G08030	Encodes a tyrosylprotein sulfotransferase	Root cap	Null
ZAT11	ZINC FINGER OF ARABIDOPSIS THALIANA 11	Chr6.7234	AT2G37430	Encodes a member of the zinc finger family of transcriptional regulators. It is expressed in many root tips, primary roots, cotyledons and hypocotyl.	Root cap	Null
GIR2	GIR2	Chr1.8462	AT3G11600	One of two plant specific paralogs of unknown function. Interacts with GL2. GIR1/GIR2 loss of function resembles gl2 lof mutations.	Epidermis	Null
WIP3	WPP DOMAIN INTERACTING PROTEIN 3	Chr5.7704	AT3G13360	It interacts with SUN proteins and is required for maintaining the elongatednuclear shape of epidermal cells	Epidermis	Null
LHT1	LYSINE HISTIDINE TRANSPORTER 1	Chr2.7808	AT5G40780	Encodes LHT1 (lysine histidine transporter), a high-affinity transporter for cellular amino acid uptake in both root epidermis and leaf mesophyll.	Epidermis	Null
HAT7	HOMEOBOX FROM ARABIDOPSIS THALIANA 7	Chr3.8734	AT5G15150	homeobox-containing gene with an unusual feature: a leucine zipper motif adjacent to the carboxyl-terminal of the homeodomain structure. This gene is expressed primarily in the cortex of the root and the stem.	Cortex	Null
PBL16	Protein kinase superfamily protein	Chr11.23	AT5G56460	Protein kinase superfamily protein	Endodermis	Null
KCS2	3-KETOACYL-COA SYNTHASE 2	Chr12.5691	AT1G04220	a member of the 3-ketoacyl-CoA synthase family involved in the biosynthesis of VLCFA	Endodermis	Null

## Sheet: Table S6
Table S6. Statistics on the number of cells in each cell type
Cell type	Cell number	Cell proportion
Cortex	1226	0.0502
Endodermis	1117	0.0457
Epidermis	3122	0.1278
Meristem	2970	0.1216
Phloem	1725	0.0706
Proliferative cell	5150	0.2108
Root cap	3185	0.1304
Xylem	3007	0.1231
Unknown cell	2923	0.1197

## Sheet: Table S7
Table S7. GO enrichment results for each cluster
Cluster	ID	Ontology	Description	GeneRatio	BgRatio	Pvalue	P.adjust	qvalue	Gene symbol	Count	Cell type	Gene ID
Cluster0	GO:0005200	MF	structural constituent of cytoskeleton	5/58	34/21136	3.41538e-08	1.46861e-06	1.11449e-06	TUBB4/TUBA/TUBA/TUBA/TUBB2	5	Meristem	Chr9.6055/Chr7.7606/Chr3.9259/Chr2.8566/Chr10.6982
Cluster0	GO:0007017	BP	microtubule-based process	5/58	54/21136	3.72277e-07	8.00396e-06	6.074e-06	TUBB4/TUBA/TUBA/TUBA/TUBB2	5	Meristem	Chr9.6055/Chr7.7606/Chr3.9259/Chr2.8566/Chr10.6982
Cluster0	GO:0005874	CC	microtubule	5/58	66/21136	1.02596e-06	1.47054e-05	1.11596e-05	TUBB4/TUBA/TUBA/TUBA/TUBB2	5	Meristem	Chr9.6055/Chr7.7606/Chr3.9259/Chr2.8566/Chr10.6982
Cluster0	GO:0004190	MF	aspartic-type endopeptidase activity	4/58	96/21136	0.000140506	0.00151043	0.00114623	GIP2/ASPG1/GIP2/NANA	4	Meristem	Chr11.6018/Chr2.151/Chr11.6019/Chr11.6845
Cluster0	GO:0008168	MF	methyltransferase activity	4/58	199/21136	0.00217491	0.0187043	0.0141942	BAMT/SMT2/ASMT/AT2G34300	4	Meristem	Chr12.5477/Chr7.8029/Chr7.8036/Chr2.4372
Cluster1	GO:0015986	BP	proton motive force-driven ATP synthesis	3/28	50/21136	3.91413e-05	0.00140909	0.000659222	ATPA/ATPE/ATPF	3	Unknown cell	Chr3.5540/Chr9.1409/Chr4.4598
Cluster1	GO:0009522	CC	photosystem I	2/28	13/21136	0.00013082	0.00204614	0.000957259	PSAB/YCF4	2	Unknown cell	Chr10.7202/Chr10.7210
Cluster1	GO:0009579	CC	thylakoid	2/28	17/21136	0.000227349	0.00204614	0.000957259	PSAB/YCF4	2	Unknown cell	Chr10.7202/Chr10.7210
Cluster1	GO:0045261	CC	proton-transporting ATP synthase complex, catalytic core F(1	2/28	17/21136	0.000227349	0.00204614	0.000957259	ATPA/ATPE	2	Unknown cell	Chr3.5540/Chr9.1409
Cluster1	GO:0046933	MF	proton-transporting ATP synthase activity, rotational mechanism	2/28	24/21136	0.000458746	0.00330297	0.00154525	ATPA/ATPE	2	Unknown cell	Chr3.5540/Chr9.1409
Cluster1	GO:0015934	CC	large ribosomal subunit	2/28	34/21136	0.000924844	0.00533261	0.00249479	RPL14/RPL2-A	2	Unknown cell	Chr9.2934/Chr9.2931
Cluster1	GO:0015935	CC	small ribosomal subunit	2/28	36/21136	0.0010369	0.00533261	0.00249479	RPS4/RPS7-A	2	Unknown cell	Chr10.7203/Chr10.7190
Cluster1	GO:0015979	BP	photosynthesis	2/28	61/21136	0.00295097	0.0132794	0.00621257	PSAB/YCF4	2	Unknown cell	Chr10.7202/Chr10.7210
Cluster2	GO:0008194	MF	UDP-glycosyltransferase activity	2/20	131/21136	0.00673283	0.0396971	0.011939	UGT100/UGT101	2	Epidermis	Chr1.1241/Chr6.6389
Cluster2	GO:0016747	MF	acyltransferase activity, transferring groups other than amino-acyl groups	2/20	140/21136	0.00765449	0.0396971	0.011939	KCS11/MAT1	2	Epidermis	Chr11.5873/Chr1.9638
Cluster2	GO:0016126	BP	sterol biosynthetic process	1/20	10/21136	0.00942434	0.0396971	0.011939	SQE1	1	Epidermis	Chr7.7573
Cluster2	GO:0050660	MF	flavin adenine dinucleotide binding	2/20	170/21136	0.0111109	0.0396971	0.011939	SQE1/AT1G30700	2	Epidermis	Chr7.7573/Chr1.7969
Cluster2	GO:0000250	MF	lanosterol synthase activity	1/20	12/21136	0.011299	0.0396971	0.011939	DDS	1	Epidermis	Chr4.485
Cluster2	GO:0005811	CC	lipid droplet	1/20	12/21136	0.011299	0.0396971	0.011939	DDS	1	Epidermis	Chr4.485
Cluster2	GO:0016104	BP	triterpenoid biosynthetic process	1/20	12/21136	0.011299	0.0396971	0.011939	DDS	1	Epidermis	Chr4.485
Cluster2	GO:0042300	MF	beta-amyrin synthase activity	1/20	12/21136	0.011299	0.0396971	0.011939	DDS	1	Epidermis	Chr4.485
Cluster2	GO:0005384	MF	manganese ion transmembrane transporter activity	1/20	13/21136	0.0122351	0.0396971	0.011939	MEB1	1	Epidermis	Chr5.9058
Cluster2	GO:0030026	BP	cellular manganese ion homeostasis	1/20	13/21136	0.0122351	0.0396971	0.011939	MEB1	1	Epidermis	Chr5.9058
Cluster2	GO:0015211	MF	purine nucleoside transmembrane transporter activity	1/20	14/21136	0.0131704	0.0396971	0.011939	PUP21	1	Epidermis	Chr10.6233
Cluster2	GO:0016866	MF	intramolecular transferase activity	1/20	18/21136	0.016903	0.0396971	0.011939	DDS	1	Epidermis	Chr4.485
Cluster2	GO:0006006	BP	glucose metabolic process	1/20	19/21136	0.017834	0.0396971	0.011939	GAPC2	1	Epidermis	Chr12.7175
Cluster2	GO:0010427	MF	abscisic acid binding	1/20	21/21136	0.0196936	0.0396971	0.011939	PRUA1	1	Epidermis	Chr12.6188
Cluster2	GO:0038023	MF	signaling receptor activity	1/20	21/21136	0.0196936	0.0396971	0.011939	PRUA1	1	Epidermis	Chr12.6188
Cluster2	GO:0004864	MF	protein phosphatase inhibitor activity	1/20	23/21136	0.0215499	0.0396971	0.011939	PRUA1	1	Epidermis	Chr12.6188
Cluster2	GO:0008610	BP	lipid biosynthetic process	1/20	23/21136	0.0215499	0.0396971	0.011939	SS2	1	Epidermis	Chr8.7268
Cluster2	GO:0009738	BP	abscisic acid-activated signaling pathway	1/20	23/21136	0.0215499	0.0396971	0.011939	PRUA1	1	Epidermis	Chr12.6188
Cluster2	GO:0016740	MF	transferase activity	1/20	23/21136	0.0215499	0.0396971	0.011939	SS2	1	Epidermis	Chr8.7268
Cluster2	GO:0016765	MF	transferase activity, transferring alkyl or aryl (other than methyl groups	1/20	25/21136	0.0234028	0.0409549	0.0123173	SS2	1	Epidermis	Chr8.7268
Cluster3	GO:0070588	BP	calcium ion transmembrane transport	5/224	15/21136	3.52154e-07	2.48826e-05	2.00451e-05	ACA12/ACA2/ACA12/ACA2/ACA10	5	Xylem	Chr11.5894/Chr2.8514/Chr5.8409/Chr3.9205/Chr9.7098
Cluster3	GO:0005388	MF	P-type calcium transporter activity	5/224	16/21136	5.07809e-07	2.48826e-05	2.00451e-05	ACA12/ACA2/ACA12/ACA2/ACA10	5	Xylem	Chr11.5894/Chr2.8514/Chr5.8409/Chr3.9205/Chr9.7098
Cluster3	GO:0043565	MF	sequence-specific DNA binding	11/224	195/21136	7.84524e-06	0.000256278	0.000206454	GT-3A/WRKY6/HAT14/WRKY11/HSFA3/HSF24/WRKY40/WRKY40/WRKY23/WRKY24/WRKY22	11	Xylem	Chr4.8489/Chr10.6676/Chr7.1426/Chr9.7090/Chr1.8588/Chr2.8385/Chr2.9365/Chr3.10169/Chr5.8791/Chr4.8551/Chr8.172
Cluster3	GO:0043169	MF	cation binding	6/224	58/21136	3.38612e-05	0.000829599	0.000668313	AIP1/AT4G33920/AT3G62260/PP2CA/AT2G30020/SBE3	6	Xylem	Chr4.7648/Chr7.7647/Chr5.8915/Chr6.7421/Chr6.7680/Chr1.10390
Cluster3	GO:0015267	MF	channel activity	5/224	49/21136	0.000166784	0.00326896	0.00263343	PIP2-7/TIP2-2/PIP2-4/PIP1/4/PIP1-4	5	Xylem	Chr6.8064/Chr4.237/Chr1.8732/Chr4.7795/Chr6.7610
Cluster3	GO:0004722	MF	protein serine/threonine phosphatase activity	6/224	92/21136	0.000442485	0.00722726	0.00582217	AIP1/AT4G33920/AT3G62260/PP2CA/AT2G30020/AT1G68410	6	Xylem	Chr4.7648/Chr7.7647/Chr5.8915/Chr6.7421/Chr6.7680/Chr12.6665
Cluster3	GO:0006470	BP	protein dephosphorylation	6/224	118/21136	0.00162913	0.0228078	0.0183736	AIP1/AT4G33920/AT3G62260/PP2CA/AT2G30020/AT1G68410	6	Xylem	Chr4.7648/Chr7.7647/Chr5.8915/Chr6.7421/Chr6.7680/Chr12.6665
Cluster3	GO:0005516	MF	calmodulin binding	3/224	29/21136	0.00350196	0.0332884	0.0268167	ACA2/ACA2/ACA10	3	Xylem	Chr2.8514/Chr3.9205/Chr9.7098
Cluster3	GO:0016717	MF	oxidoreductase activity, acting on paired donors, with oxidation of a pair of donors resulting in the reduction of molecular oxygen to two molecules of water	3/224	33/21136	0.00506907	0.0332884	0.0268167	FAD7A-1/FAD7/FAD2	3	Xylem	Chr6.7659/Chr4.8491/Chr4.7510
Cluster3	GO:0016791	MF	phosphatase activity	6/224	150/21136	0.00535228	0.0332884	0.0268167	AIP1/AT4G33920/AT3G62260/PP2CA/AT2G30020/AT1G68410	6	Xylem	Chr4.7648/Chr7.7647/Chr5.8915/Chr6.7421/Chr6.7680/Chr12.6665
Cluster3	GO:0000166	MF	nucleotide binding	7/224	200/21136	0.00558017	0.0332884	0.0268167	ACA12/ACA2/ALA9/ACA12/ACA2/ACA10/PMA4	7	Xylem	Chr11.5894/Chr2.8514/Chr11.6877/Chr5.8409/Chr3.9205/Chr9.7098/Chr9.7078
Cluster3	GO:0000272	BP	polysaccharide catabolic process	2/224	11/21136	0.00577452	0.0332884	0.0268167	BAM1/BAM9	2	Xylem	Chr11.5643/Chr11.6124
Cluster3	GO:0016161	MF	beta-amylase activity	2/224	11/21136	0.00577452	0.0332884	0.0268167	BAM1/BAM9	2	Xylem	Chr11.5643/Chr11.6124
Cluster3	GO:0032957	BP	inositol trisphosphate metabolic process	2/224	11/21136	0.00577452	0.0332884	0.0268167	ITPK3/ITPK3	2	Xylem	Chr9.643/Chr1.3346
Cluster3	GO:0047325	MF	inositol tetrakisphosphate 1-kinase activity	2/224	11/21136	0.00577452	0.0332884	0.0268167	ITPK3/ITPK3	2	Xylem	Chr9.643/Chr1.3346
Cluster3	GO:0052725	MF	inositol-1,3,4-trisphosphate 6-kinase activity	2/224	11/21136	0.00577452	0.0332884	0.0268167	ITPK3/ITPK3	2	Xylem	Chr9.643/Chr1.3346
Cluster3	GO:0052726	MF	inositol-1,3,4-trisphosphate 5-kinase activity	2/224	11/21136	0.00577452	0.0332884	0.0268167	ITPK3/ITPK3	2	Xylem	Chr9.643/Chr1.3346
Cluster3	GO:0016702	MF	oxidoreductase activity, acting on single donors with incorporation of molecular oxygen, incorporation of two atoms of oxygen	3/224	36/21136	0.00648118	0.0352864	0.0284262	LOX3/1/NCED1/LOX3.1	3	Xylem	Chr2.9691/Chr9.7644/Chr3.10429
Cluster4	GO:0015935	CC	small ribosomal subunit	16/215	36/21136	4.56127e-23	2.32625e-21	1.53643e-21	RPS23/RPS15/179B/RPS15/RPS2D/RPS5/RPS23/RPS9C/RPS20B/GSVIVT00034021001/RPS3C/RPS5/RPS9C/RPS23/RPS3C/RPS3C	16	Proliferative cell	Chr9.6567/Chr12.5834/Chr2.9715/Chr11.5854/Chr9.5876/Chr2.2769/Chr2.3296/Chr12.6943/Chr1.9431/Chr3.1083/Chr6.7869/Chr5.567/Chr11.7303/Chr6.7030/Chr4.8057/Chr4.8064
Cluster4	GO:0022625	CC	cytosolic large ribosomal subunit	10/215	11/21136	1.04799e-19	2.67238e-18	1.76504e-18	RPL19B/RPL7D/RPL7D/RPL19B/RPL7A/RPL30/RPL19B/RPL30/RPL30/RPL30	10	Proliferative cell	Chr5.8732/Chr9.7107/Chr1.9321/Chr6.8558/Chr2.9378/Chr2.7124/Chr11.6227/Chr3.7857/Chr11.6064/Chr11.6074
Cluster4	GO:0015934	CC	large ribosomal subunit	13/215	34/21136	6.66035e-18	1.13226e-16	7.47828e-17	RPL13AD/RPL13AD/RPL27AC/RPL27AC/RPL26A/RPL26A/RPMD/RPL17B/RPL26A/RPL10A/RPL17B/RPL26A/RPL27AB	13	Proliferative cell	Chr11.5545/Chr6.9022/Chr12.7106/Chr2.9088/Chr3.9207/Chr3.9371/Chr9.5087/Chr11.7161/Chr2.236/Chr1.8529/Chr3.9961/Chr3.9208/Chr3.9862
Cluster4	GO:0042254	BP	ribosome biogenesis	7/215	31/21136	2.18426e-08	2.78493e-07	1.83938e-07	SNU13/AT3G03920/MRTO4/SNU13/RPL7A-2/PES/RPL7A-2	7	Proliferative cell	Chr9.6740/Chr5.582/Chr7.7400/Chr11.2819/Chr3.8415/Chr3.8577/Chr2.7726
Cluster4	GO:0006457	BP	protein folding	10/215	144/21136	2.25658e-06	2.30171e-05	1.52022e-05	CPN60-2/CPN10/CYP19-3/CPN60-2/CPN60-2/CPN20/HSP90-6/CPN10-1/CPN20/CYP	10	Proliferative cell	Chr12.5596/Chr11.6695/Chr12.3257/Chr5.9010/Chr11.5605/Chr6.7808/Chr1.538/Chr7.712/Chr4.7986/Chr8.7311
Cluster4	GO:0005730	CC	nucleolus	5/215	28/21136	8.44351e-06	7.17699e-05	4.74022e-05	SNU13/AT5G08180/SNU13/AT1G50920/PES	5	Proliferative cell	Chr9.6740/Chr10.7350/Chr11.2819/Chr12.7032/Chr3.8577
Cluster4	GO:1990904	CC	ribonucleoprotein complex	4/215	16/21136	1.72165e-05	0.00012472	8.23744e-05	SNU13/SNU13/RPL7A-2/RPL7A-2	4	Proliferative cell	Chr9.6740/Chr11.2819/Chr3.8415/Chr2.7726
Cluster4	GO:0016717	MF	oxidoreductase activity, acting on paired donors, with oxidation of a pair of donors resulting in the reduction of molecular oxygen to two molecules of water	5/215	33/21136	1.95639e-05	0.00012472	8.23744e-05	FAD2/FAD2/FAD2/FAD2-2/FAD2	5	Proliferative cell	Chr1.7828/Chr1.7824/Chr4.7512/Chr9.5688/Chr1.7825
Cluster4	GO:0042026	BP	protein refolding	3/215	24/21136	0.00179426	0.0101675	0.00671536	CPN60-2/CPN60-2/CPN60-2	3	Proliferative cell	Chr12.5596/Chr5.9010/Chr11.5605
Cluster4	GO:0001522	BP	pseudouridine synthesis	3/215	26/21136	0.00227068	0.0115805	0.00764861	AT3G03920/CBF5/CBF5	3	Proliferative cell	Chr5.582/Chr6.7884/Chr5.8182
Cluster4	GO:0042555	CC	MCM complex	2/215	10/21136	0.00439221	0.0203639	0.0134498	MCM4/ROA1	2	Proliferative cell	Chr7.7872/Chr4.502
Cluster4	GO:0006270	BP	DNA replication initiation	2/215	14/21136	0.00864753	0.036752	0.0242738	MCM4/ROA1	2	Proliferative cell	Chr7.7872/Chr4.502
Cluster4	GO:0016554	BP	cytidine to uridine editing	2/215	17/21136	0.0126677	0.0461468	0.0304788	MORF8/MORF2	2	Proliferative cell	Chr1.800/Chr5.8953
Cluster4	GO:0032508	BP	DNA duplex unwinding	2/215	17/21136	0.0126677	0.0461468	0.0304788	MCM4/ROA1	2	Proliferative cell	Chr7.7872/Chr4.502
Cluster5	GO:0000786	CC	nucleosome	22/68	93/21136	3.36e-36	1.18e-34	5.31e-35	B34/B34/B34/B34/AT1G54690/B34/HIS2B/B34/B34/HMGA/HIS2B/AT2G30620/B34/AT2G30620/H2A-4/AT1G54690/OS03G0743400	22	Proliferative cell	Chr10.6411/Chr2.6900/Chr11.364/Chr4.746/Chr6.8686/Chr3.6680/Chr6.5637/Chr12.346/Chr12.358/Chr12.6583/Chr4.2533/AT2G30620(Chr11.5852/Chr2.6374/Chr7.5104/Chr1.10280/Chr5.8593/Chr6.8795/Chr6.8489/Chr7.1828/Chr1.10279/Chr9.7900/Chr5.8594
Cluster5	GO:0046982	MF	protein heterodimerization activity	17/68	125/21136	1.5e-23	2.62e-22	1.18e-22	B34/B34/B34/B34/AT1G54690/B34/HIS2B/B34/B34/HIS2B/B34/H2A-4/AT1G54690/OS03G0743400/AT1G51060/H2A-4/HIS2A	17	Proliferative cell	Chr10.6411/Chr2.6900/Chr11.364/Chr4.746/Chr6.8686/Chr3.6680/Chr6.5637/Chr12.346/Chr12.358/Chr4.2533/Chr2.6374/Chr1.10280/Chr5.8593/Chr6.8795/Chr1.10279/Chr9.7900/Chr5.8594
Cluster5	GO:0006334	BP	nucleosome assembly	5/68	32/21136	5.59e-08	6.52e-07	2.94e-07	HMGA/AT2G30620/AT2G30620/AT2G30620/AT2G30620	5	Proliferative cell	Chr12.6583/Chr11.5852/Chr7.5104/Chr6.8489/Chr7.1828
Cluster5	GO:0042254	BP	ribosome biogenesis	3/68	31/21136	0.00013422	0.00117441	0.00052981	SNU13/RPL7A-2/AT3G03920	3	Proliferative cell	Chr9.6740/Chr3.8415/Chr5.582
Cluster5	GO:1990904	CC	ribonucleoprotein complex	2/68	16/21136	0.00118874	0.00832118	0.00375392	SNU13/RPL7A-2	2	Proliferative cell	Chr9.6740/Chr3.8415
Cluster5	GO:0005694	CC	chromosome	2/68	23/21136	0.0024701	0.0144089	0.00650026	SMC2-1/SMC4	2	Proliferative cell	Chr1.9396/Chr4.8046
Cluster5	GO:0005730	CC	nucleolus	2/68	28/21136	0.00365245	0.0182622	0.0082386	SNU13/AT5G08180	2	Proliferative cell	Chr9.6740/Chr10.7350
Cluster5	GO:0008536	MF	protein transporter activity	2/68	30/21136	0.00418583	0.018313	0.00826152	KPNB1/KPNB1	2	Proliferative cell	Chr4.8518/Chr6.100
Cluster5	GO:0005200	MF	structural constituent of cytoskeleton	2/68	34/21136	0.00535377	0.0208202	0.00939257	TUBB1/TUBB1	2	Proliferative cell	Chr4.8414/Chr6.179
Cluster5	GO:0003682	MF	chromatin binding	2/68	38/21136	0.00665364	0.0232877	0.0105057	MET2A/MET1A	2	Proliferative cell	Chr11.178/Chr1.6439
Cluster5	GO:0006606	BP	protein import into nucleus	2/68	40/21136	0.00735196	0.0233926	0.0105531	KPNB1/KPNB1	2	Proliferative cell	Chr4.8518/Chr6.100
Cluster5	GO:0008017	MF	microtubule binding	3/68	148/21136	0.0120987	0.0352801	0.0159158	EB1C/KIN14C/EB1C	3	Proliferative cell	Chr2.8438/Chr10.6590/Chr3.9138
Cluster5	GO:0007017	BP	microtubule-based process	2/68	54/21136	0.0131041	0.0352801	0.0159158	TUBB1/TUBB1	2	Proliferative cell	Chr4.8414/Chr6.179
Cluster5	GO:0005874	CC	microtubule	2/68	66/21136	0.0191635	0.0479088	0.021613	TUBB1/TUBB1	2	Proliferative cell	Chr4.8414/Chr6.179
Cluster6	GO:0016717	MF	oxidoreductase activity, acting on paired donors, with oxidation of a pair of donors resulting in the reduction of molecular oxygen to two molecules of water	6/90	33/21136	5.08e-09	3.15e-07	2.35e-07	FAD2/FAD2/FAD2/FAD2/FAD2/FAD2	6	Root cap	Chr9.5724/Chr1.7824/Chr1.7836/Chr1.7838/Chr1.7828/Chr1.7825
Cluster6	GO:0008171	MF	O-methyltransferase activity	3/90	25/21136	0.00016045	0.00497399	0.00371571	AIMT1/ROMT/ROMT	3	Root cap	Chr6.7633/Chr9.5428/Chr9.5425
Cluster6	GO:0016853	MF	isomerase activity	2/90	19/21136	0.00292504	0.0379096	0.0283196	AOC/AOC	2	Root cap	Chr2.8866/Chr3.9423
Cluster6	GO:0010427	MF	abscisic acid binding	2/90	21/21136	0.00357235	0.0379096	0.0283196	PR2/PR2	2	Root cap	Chr12.6192/Chr12.6195
Cluster6	GO:0038023	MF	signaling receptor activity	2/90	21/21136	0.00357235	0.0379096	0.0283196	PR2/PR2	2	Root cap	Chr12.6192/Chr12.6195
Cluster6	GO:0004864	MF	protein phosphatase inhibitor activity	2/90	23/21136	0.00428012	0.0379096	0.0283196	PR2/PR2	2	Root cap	Chr12.6192/Chr12.6195
Cluster6	GO:0009738	BP	abscisic acid-activated signaling pathway	2/90	23/21136	0.00428012	0.0379096	0.0283196	PR2/PR2	2	Root cap	Chr12.6192/Chr12.6195
Cluster7	GO:0071949	MF	FAD binding	7/155	104/21136	1.17e-05	0.00115486	0.00099462	MEE23/AT1G30700/MEE23/MEE23/AT5G44440/AT5G44410/AT5G44390	7	Root cap	Chr7.6457/Chr8.4519/Chr7.6503/Chr7.6466/Chr11.2607/Chr4.1082/Chr10.632
Cluster7	GO:0050660	MF	flavin adenine dinucleotide binding	7/155	170/21136	0.00026381	0.0101485	0.00874037	MEE23/AT1G30700/MEE23/MEE23/AT5G44440/AT5G44410/AT5G44390	7	Root cap	Chr7.6457/Chr8.4519/Chr7.6503/Chr7.6466/Chr11.2607/Chr4.1082/Chr10.632
Cluster7	GO:0010427	MF	abscisic acid binding	3/155	21/21136	0.0004669	0.0101485	0.00874037	PR2/PR2/PR2	3	Root cap	Chr12.6192/Chr12.6191/Chr12.6195
Cluster7	GO:0038023	MF	signaling receptor activity	3/155	21/21136	0.0004669	0.0101485	0.00874037	PR2/PR2/PR2	3	Root cap	Chr12.6192/Chr12.6191/Chr12.6195
Cluster7	GO:0004864	MF	protein phosphatase inhibitor activity	3/155	23/21136	0.00061506	0.0101485	0.00874037	PR2/PR2/PR2	3	Root cap	Chr12.6192/Chr12.6191/Chr12.6195
Cluster7	GO:0009738	BP	abscisic acid-activated signaling pathway	3/155	23/21136	0.00061506	0.0101485	0.00874037	PR2/PR2/PR2	3	Root cap	Chr12.6192/Chr12.6191/Chr12.6195
Cluster7	GO:0008171	MF	O-methyltransferase activity	3/155	25/21136	0.00079025	0.0111763	0.00962556	AIMT1/ROMT/ROMT	3	Root cap	Chr6.7633/Chr9.5425/Chr9.5428
Cluster7	GO:0042744	BP	hydrogen peroxide catabolic process	4/155	64/21136	0.00125597	0.0155426	0.013386	PER42/PER24/POXN1/PNC1	4	Root cap	Chr10.6649/Chr12.6069/Chr8.6854/Chr4.8573
Cluster7	GO:0008234	MF	cysteine-type peptidase activity	5/155	122/21136	0.0020701	0.0227711	0.0196115	XCP1/ALEU/RD21A/XCP1/RD19A	5	Root cap	Chr1.9950/Chr4.8029/Chr9.338/Chr5.442/Chr1.10164
Cluster7	GO:0004857	MF	enzyme inhibitor activity	4/155	78/21136	0.00260515	0.025791	0.0222124	PME7/PME59/PMEI4/PMEI9	4	Root cap	Chr5.8727/Chr9.7136/Chr1.9417/Chr7.393
Cluster7	GO:0032875	BP	regulation of DNA endoreduplication	2/155	13/21136	0.00395254	0.0355728	0.0306369	SMR3/SMR3	2	Root cap	Chr4.2510/Chr6.5612
Cluster7	GO:0004601	MF	peroxidase activity	4/155	96/21136	0.00548224	0.0452285	0.0389528	PER42/PER24/POXN1/PNC1	4	Root cap	Chr10.6649/Chr12.6069/Chr8.6854/Chr4.8573
Cluster8	GO:0005200	MF	structural constituent of cytoskeleton	4/74	34/21136	5.93e-06	0.00016198	9.51e-05	TUBB4/TUBA/TUBA/TUBA	4	Cortex	Chr9.6055/Chr3.9259/Chr7.7606/Chr2.8566
Cluster8	GO:0008168	MF	methyltransferase activity	7/74	199/21136	6.23e-06	0.00016198	9.51e-05	ERD3/AT2G34300/AT1G04430/AT1G04430/AT1G26850/SMT2/ERD3	7	Cortex	Chr10.6689/Chr2.4372/Chr11.5744/Chr12.5712/Chr11.7318/Chr7.8029/Chr4.1272
Cluster8	GO:0007017	BP	microtubule-based process	4/74	54/21136	3.83e-05	0.00066462	0.00039016	TUBB4/TUBA/TUBA/TUBA	4	Cortex	Chr9.6055/Chr3.9259/Chr7.7606/Chr2.8566
Cluster8	GO:0005874	CC	microtubule	4/74	66/21136	8.47e-05	0.00110052	0.00064605	TUBB4/TUBA/TUBA/TUBA	4	Cortex	Chr9.6055/Chr3.9259/Chr7.7606/Chr2.8566
Cluster8	GO:0016760	MF	cellulose synthase (UDP-forming activity	3/74	43/21136	0.00045974	0.00478134	0.00280686	CESA3/CESA9/CESA6	3	Cortex	Chr8.1250/Chr3.6369/Chr2.6482
Cluster8	GO:0030244	BP	cellulose biosynthetic process	3/74	46/21136	0.00056127	0.0048643	0.00285556	CESA3/CESA9/CESA6	3	Cortex	Chr8.1250/Chr3.6369/Chr2.6482
Cluster8	GO:0015267	MF	channel activity	3/74	49/21136	0.0006761	0.00502248	0.00294842	TIP1-1/NIP5-1/PIP2-4	3	Cortex	Chr6.8195/Chr12.2117/Chr6.6810
Cluster8	GO:0004478	MF	methionine adenosyltransferase activity	2/74	16/21136	0.00140575	0.00812211	0.00476804	SAMS2/SAMS2	2	Cortex	Chr9.6501/Chr1.3663
Cluster8	GO:0006556	BP	S-adenosylmethionine biosynthetic process	2/74	16/21136	0.00140575	0.00812211	0.00476804	SAMS2/SAMS2	2	Cortex	Chr9.6501/Chr1.3663
Cluster8	GO:0016866	MF	intramolecular transferase activity	2/74	18/21136	0.00178423	0.00927799	0.00544659	UPTG/DDS	2	Cortex	Chr2.68/Chr4.485
Cluster8	GO:0016765	MF	transferase activity, transferring alkyl or aryl (other than methyl groups	2/74	25/21136	0.00344351	0.0161289	0.00946835	FPS/SS2	2	Cortex	Chr5.1129/Chr8.7268
Cluster8	GO:0009664	BP	plant-type cell wall organization	2/74	26/21136	0.00372204	0.0161289	0.00946835	EXT3/RBM12B	2	Cortex	Chr2.6272/Chr12.4826
Cluster8	GO:0008299	BP	isoprenoid biosynthetic process	2/74	32/21136	0.00560395	0.0224158	0.0131591	FPS/MVD2	2	Cortex	Chr5.1129/Chr4.4516
Cluster8	GO:0003993	MF	acid phosphatase activity	2/74	39/21136	0.00824092	0.0306091	0.0179689	APS1/APS1	2	Cortex	Chr11.5669/Chr12.5655
Cluster9	GO:0005200	MF	structural constituent of cytoskeleton	4/74	34/21136	5.93e-06	0.00016198	9.51e-05	TUBB4/TUBA/TUBA/TUBA	4	Proliferative cell	Chr9.6055/Chr3.9259/Chr7.7606/Chr2.8566
Cluster9	GO:0008168	MF	methyltransferase activity	7/74	199/21136	6.23e-06	0.00016198	9.51e-05	ERD3/AT2G34300/AT1G04430/AT1G04430/AT1G26850/SMT2/ERD3	7	Proliferative cell	Chr10.6689/Chr2.4372/Chr11.5744/Chr12.5712/Chr11.7318/Chr7.8029/Chr4.1272
Cluster9	GO:0007017	BP	microtubule-based process	4/74	54/21136	3.83e-05	0.00066462	0.00039016	TUBB4/TUBA/TUBA/TUBA	4	Proliferative cell	Chr9.6055/Chr3.9259/Chr7.7606/Chr2.8566
Cluster9	GO:0005874	CC	microtubule	4/74	66/21136	8.47e-05	0.00110052	0.00064605	TUBB4/TUBA/TUBA/TUBA	4	Proliferative cell	Chr9.6055/Chr3.9259/Chr7.7606/Chr2.8566
Cluster9	GO:0016760	MF	cellulose synthase (UDP-forming activity	3/74	43/21136	0.00045974	0.00478134	0.00280686	CESA3/CESA9/CESA6	3	Proliferative cell	Chr8.1250/Chr3.6369/Chr2.6482
Cluster9	GO:0030244	BP	cellulose biosynthetic process	3/74	46/21136	0.00056127	0.0048643	0.00285556	CESA3/CESA9/CESA6	3	Proliferative cell	Chr8.1250/Chr3.6369/Chr2.6482
Cluster9	GO:0015267	MF	channel activity	3/74	49/21136	0.0006761	0.00502248	0.00294842	TIP1-1/NIP5-1/PIP2-4	3	Proliferative cell	Chr6.8195/Chr12.2117/Chr6.6810
Cluster9	GO:0004478	MF	methionine adenosyltransferase activity	2/74	16/21136	0.00140575	0.00812211	0.00476804	SAMS2/SAMS2	2	Proliferative cell	Chr9.6501/Chr1.3663
Cluster9	GO:0006556	BP	S-adenosylmethionine biosynthetic process	2/74	16/21136	0.00140575	0.00812211	0.00476804	SAMS2/SAMS2	2	Proliferative cell	Chr9.6501/Chr1.3663
Cluster9	GO:0016866	MF	intramolecular transferase activity	2/74	18/21136	0.00178423	0.00927799	0.00544659	UPTG/DDS	2	Proliferative cell	Chr2.68/Chr4.485
Cluster9	GO:0016765	MF	transferase activity, transferring alkyl or aryl (other than methyl groups	2/74	25/21136	0.00344351	0.0161289	0.00946835	FPS/SS2	2	Proliferative cell	Chr5.1129/Chr8.7268
Cluster9	GO:0009664	BP	plant-type cell wall organization	2/74	26/21136	0.00372204	0.0161289	0.00946835	EXT3/RBM12B	2	Proliferative cell	Chr2.6272/Chr12.4826
Cluster9	GO:0008299	BP	isoprenoid biosynthetic process	2/74	32/21136	0.00560395	0.0224158	0.0131591	FPS/MVD2	2	Proliferative cell	Chr5.1129/Chr4.4516
Cluster9	GO:0003993	MF	acid phosphatase activity	2/74	39/21136	0.00824092	0.0306091	0.0179689	APS1/APS1	2	Proliferative cell	Chr11.5669/Chr12.5655
Cluster10	GO:0043565	MF	sequence-specific DNA binding	13/220	195/21136	1.4e-07	1.42e-05	1.11e-05	GATA5/HSF24/ATHB-7/HSFC1/WRKY11/GT-3A/WRKY6/WRKY24/WRKY40/HSFA3/HAT14/WRKY40/WRKY22	13	Phloem	Chr7.7884/Chr2.8385/Chr8.56/Chr6.323/Chr9.7090/Chr4.8489/Chr10.6676/Chr4.8551/Chr2.9365/Chr1.8588/Chr7.1426/Chr3.10169/Chr8.172
Cluster10	GO:0043169	MF	cation binding	6/220	58/21136	3.06e-05	0.00154585	0.00120833	AT4G33920/AT3G62260/AT2G30020/AIP1/PP2CA/AT2G30020	6	Phloem	Chr7.7647/Chr5.8915/Chr5.8364/Chr4.7648/Chr6.7421/Chr6.7680
Cluster10	GO:0004722	MF	protein serine/threonine phosphatase activity	7/220	92/21136	4.98e-05	0.00167685	0.00131072	AT4G33920/AT3G62260/AT2G30020/AIP1/OS02G0799000/PP2CA/AT2G30020	7	Phloem	Chr7.7647/Chr5.8915/Chr5.8364/Chr4.7648/Chr9.6635/Chr6.7421/Chr6.7680
Cluster10	GO:0005992	BP	trehalose biosynthetic process	4/220	22/21136	7.21e-05	0.00182085	0.00142328	TPPH/TPS1/TPS11/TPS11	4	Phloem	Chr2.7206/Chr9.7690/Chr1.9229/Chr9.7011
Cluster10	GO:0015267	MF	channel activity	5/220	49/21136	0.00015335	0.00227211	0.00177601	PIP2-7/PIP1/4/TIP1-1/TIP1-1/PIP2-7	5	Phloem	Chr7.8010/Chr5.6243/Chr5.7987/Chr5.7820/Chr6.8064
Cluster10	GO:0000272	BP	polysaccharide catabolic process	3/220	11/21136	0.00017258	0.00227211	0.00177601	BMY1/BAM9/BAM1	3	Phloem	Chr1.9582/Chr11.6124/Chr11.5643
Cluster10	GO:0016161	MF	beta-amylase activity	3/220	11/21136	0.00017258	0.00227211	0.00177601	BMY1/BAM9/BAM1	3	Phloem	Chr1.9582/Chr11.6124/Chr11.5643
Cluster10	GO:0016791	MF	phosphatase activity	8/220	150/21136	0.00017997	0.00227211	0.00177601	AT4G33920/AT3G62260/AT2G30020/AIP1/PS2/OS02G0799000/PP2CA/AT2G30020	8	Phloem	Chr7.7647/Chr5.8915/Chr5.8364/Chr4.7648/Chr2.9618/Chr9.6635/Chr6.7421/Chr6.7680
Cluster10	GO:0006470	BP	protein dephosphorylation	7/220	118/21136	0.00023868	0.00267847	0.00209364	AT4G33920/AT3G62260/AT2G30020/AIP1/OS02G0799000/PP2CA/AT2G30020	7	Phloem	Chr7.7647/Chr5.8915/Chr5.8364/Chr4.7648/Chr9.6635/Chr6.7421/Chr6.7680
Cluster10	GO:0030001	BP	metal ion transport	6/220	124/21136	0.00191408	0.0193322	0.0151112	HMA2/HIPP03/ZIP11/HIPP09/ZIP11/HIPP39	6	Phloem	Chr1.55/Chr6.8168/Chr5.8044/Chr1.7778/Chr5.8045/Chr1.319
Cluster10	GO:0016567	BP	protein ubiquitination	6/220	127/21136	0.00215969	0.0198299	0.0155002	PUB22/PUB23/PUB21/PUB29/PUB9/PUB17	6	Phloem	Chr1.8378/Chr9.6243/Chr11.6606/Chr2.6224/Chr6.9073/Chr10.6318
Cluster10	GO:0004190	MF	aspartic-type endopeptidase activity	5/220	96/21136	0.00331389	0.0272531	0.0213026	PCS1/AED3/GIP2/APA1/GIP2	5	Phloem	Chr2.7451/Chr7.2937/Chr12.6014/Chr8.6575/Chr11.6018
Cluster10	GO:0004842	MF	ubiquitin-protein transferase activity	6/220	140/21136	0.00350782	0.0272531	0.0213026	PUB22/PUB23/PUB21/PUB29/PUB9/PUB17	6	Phloem	Chr1.8378/Chr9.6243/Chr11.6606/Chr2.6224/Chr6.9073/Chr10.6318
Cluster10	GO:0032957	BP	inositol trisphosphate metabolic process	2/220	11/21136	0.005576	0.033128	0.0258948	ITPK3/ITPK3	2	Phloem	Chr1.3346/Chr9.643
Cluster10	GO:0047325	MF	inositol tetrakisphosphate 1-kinase activity	2/220	11/21136	0.005576	0.033128	0.0258948	ITPK3/ITPK3	2	Phloem	Chr1.3346/Chr9.643
Cluster10	GO:0052725	MF	inositol-1,3,4-trisphosphate 6-kinase activity	2/220	11/21136	0.005576	0.033128	0.0258948	ITPK3/ITPK3	2	Phloem	Chr1.3346/Chr9.643
Cluster10	GO:0052726	MF	inositol-1,3,4-trisphosphate 5-kinase activity	2/220	11/21136	0.005576	0.033128	0.0258948	ITPK3/ITPK3	2	Phloem	Chr1.3346/Chr9.643
Cluster10	GO:0016702	MF	oxidoreductase activity, acting on single donors with incorporation of molecular oxygen, incorporation of two atoms of oxygen	3/220	36/21136	0.00616719	0.0346048	0.0270491	LOX3/1/NCED1/NCED1	3	Phloem	Chr2.9691/Chr9.7644/Chr1.662
Cluster10	GO:0016831	MF	carboxy-lyase activity	2/220	13/21136	0.00780026	0.0414645	0.032411	GAD1/PDC1	2	Phloem	Chr2.7506/Chr10.6385
Cluster11	GO:0015267	MF	channel activity	7/71	49/21136	2.74e-10	1.29e-08	9.5e-09	PIP1/4/TIP1-1/PIP1/4/PIP2-7/PIP2-7/PIP1/4/TIP2-2	7	Endodermis	Chr5.6243/Chr5.7820/Chr4.7795/Chr7.8010/Chr6.8064/Chr6.7610/Chr4.237
Cluster11	GO:0016831	MF	carboxy-lyase activity	2/71	13/21136	0.00084728	0.0199112	0.014716	PDC1/PDC1	2	Endodermis	Chr10.6385/Chr4.8508
Cluster11	GO:0030976	MF	thiamine pyrophosphate binding	2/71	18/21136	0.00164403	0.0257564	0.0190361	PDC1/PDC1	2	Endodermis	Chr10.6385/Chr4.8508
Cluster12	GO:0008289	MF	lipid binding	6/82	82/21136	7.84e-07	3.21e-05	2.64e-05	ATHB-8/ATHB-15/ATHB-14/REV/AT5G64080/AT5G64080	6	Xylem	Chr10.5545/Chr3.10223/Chr10.6117/Chr5.7933/Chr7.7458/Chr8.6848
Cluster12	GO:0015934	CC	large ribosomal subunit	3/82	34/21136	0.00030879	0.00633015	0.00520064	RPL27AC/RPL26A/RPL26A	3	Xylem	Chr2.9088/Chr2.236/Chr3.9207
Cluster12	GO:0005615	CC	extracellular space	2/82	11/21136	0.00079941	0.0109253	0.00897587	DFC/DFC	2	Xylem	Chr9.3427/Chr3.7874
Cluster12	GO:0006869	BP	lipid transport	2/82	25/21136	0.00420954	0.0431477	0.0354487	AT5G64080/AT5G64080	2	Xylem	Chr7.7458/Chr8.6848
Cluster13	GO:0003779	MF	actin binding	5/121	49/21136	8.82e-06	0.00067928	0.00059431	ADF5/KIP1/SCAB2/ADF1/ADF1	5	Phloem	Chr7.7989/Chr2.7376/Chr9.6057/Chr1.8857/Chr5.8164
Cluster13	GO:0030042	BP	actin filament depolymerization	3/121	11/21136	2.92e-05	0.0011243	0.00098367	ADF5/ADF1/ADF1	3	Phloem	Chr7.7989/Chr1.8857/Chr5.8164
Cluster13	GO:0015629	CC	actin cytoskeleton	3/121	17/21136	0.00011737	0.00301238	0.00263558	ADF5/ADF1/ADF1	3	Phloem	Chr7.7989/Chr1.8857/Chr5.8164
Cluster13	GO:0030001	BP	metal ion transport	5/121	124/21136	0.00074052	0.0142549	0.0124718	NAKR2/HIPP35/HIPP09/HIPP23/HIPP03	5	Phloem	Chr1.7777/Chr8.6095/Chr1.7778/Chr3.7865/Chr6.8168
Cluster13	GO:0004014	MF	adenosylmethionine decarboxylase activity	2/121	10/21136	0.00141941	0.0182157	0.0159372	SAMDC/SAMDC	2	Phloem	Chr8.1788/Chr3.8940
Cluster13	GO:0006597	BP	spermine biosynthetic process	2/121	10/21136	0.00141941	0.0182157	0.0159372	SAMDC/SAMDC	2	Phloem	Chr8.1788/Chr3.8940
Cluster13	GO:0008725	MF	DNA-3-methyladenine glycosylase activity	2/121	11/21136	0.00172834	0.0190118	0.0166337	TAG/TAG	2	Phloem	Chr10.5828/Chr5.7097
Cluster13	GO:0008295	BP	spermidine biosynthetic process	2/121	17/21136	0.00417884	0.0402213	0.0351902	SAMDC/SAMDC	2	Phloem	Chr8.1788/Chr3.8940
Cluster14	GO:0016717	MF	oxidoreductase activity, acting on paired donors, with oxidation of a pair of donors resulting in the reduction of molecular oxygen to two molecules of water	6/123	33/21136	3.35e-08	2.94e-06	2.25e-06	FAD2/FAD2-2/FAD2/FAD2/FAD2/FAD2	6	Epidermis	Chr9.5734/Chr9.5688/Chr1.7836/Chr1.7838/Chr1.7828/Chr4.7510
Cluster14	GO:0016831	MF	carboxy-lyase activity	4/123	13/21136	7.5e-07	3.3e-05	2.53e-05	MVD2/GAD1/PDC1/PDC1	4	Epidermis	Chr4.4516/Chr2.7506/Chr4.8508/Chr10.6385
Cluster14	GO:0016114	BP	terpenoid biosynthetic process	3/123	21/21136	0.00023692	0.00541972	0.00414907	ISPG/OS07G0190000/OS07G0190000	3	Epidermis	Chr5.7949/Chr3.8118/Chr1.9243
Cluster14	GO:0004601	MF	peroxidase activity	5/123	96/21136	0.00024635	0.00541972	0.00414907	PER51/POXN1/PER12/APX2/PER12	5	Epidermis	Chr3.9183/Chr7.7463/Chr3.6085/Chr5.8109/Chr3.6136
Cluster14	GO:0042744	BP	hydrogen peroxide catabolic process	4/123	64/21136	0.00052987	0.00623269	0.00477144	PER51/POXN1/PER12/PER12	4	Epidermis	Chr3.9183/Chr7.7463/Chr3.6085/Chr3.6136
Cluster14	GO:0005618	CC	cell wall	3/123	28/21136	0.00056649	0.00623269	0.00477144	XTH28/XTH9/XTH15	3	Epidermis	Chr11.6592/Chr1.9604/Chr9.5599
Cluster14	GO:0006073	BP	cellular glucan metabolic process	3/123	28/21136	0.00056649	0.00623269	0.00477144	XTH28/XTH9/XTH15	3	Epidermis	Chr11.6592/Chr1.9604/Chr9.5599
Cluster14	GO:0006979	BP	response to oxidative stress	5/123	115/21136	0.00056661	0.00623269	0.00477144	PER51/POXN1/PER12/APX2/PER12	5	Epidermis	Chr3.9183/Chr7.7463/Chr3.6085/Chr5.8109/Chr3.6136
Cluster14	GO:0008299	BP	isoprenoid biosynthetic process	3/123	32/21136	0.00084326	0.00738933	0.00565691	ISPG/MVD2/FPS	3	Epidermis	Chr5.7949/Chr4.4516/Chr5.1129
Cluster14	GO:0006633	BP	fatty acid biosynthetic process	4/123	74/21136	0.00091762	0.00738933	0.00565691	ACP1/FABZ/MOD1/KAS1	4	Epidermis	Chr12.6080/Chr7.7461/Chr9.5751/Chr10.6272
Cluster14	GO:0016762	MF	xyloglucan:xyloglucosyl transferase activity	3/123	33/21136	0.00092367	0.00738933	0.00565691	XTH28/XTH9/XTH15	3	Epidermis	Chr11.6592/Chr1.9604/Chr9.5599
Cluster14	GO:0000287	MF	magnesium ion binding	5/123	154/21136	0.00208562	0.0152946	0.0117088	GAS2/MONOTPS1/PDC1/PKP2/PDC1	5	Epidermis	Chr4.6859/Chr1.9603/Chr4.8508/Chr9.7421/Chr10.6385
Cluster14	GO:0004190	MF	aspartic-type endopeptidase activity	4/123	96/21136	0.00240179	0.0162583	0.0124465	PCS1/AT5G10770/AT4G16563/APA1	4	Epidermis	Chr3.8278/Chr9.4180/Chr5.7628/Chr4.1253
Cluster14	GO:0015267	MF	channel activity	3/123	49/21136	0.00291508	0.0171314	0.0131149	PIP2-7/PIP1/4/PIP2-4	3	Epidermis	Chr3.46/Chr5.6243/Chr1.8732
Cluster14	GO:0008661	MF	1-deoxy-D-xylulose-5-phosphate synthase activity	2/123	14/21136	0.00292012	0.0171314	0.0131149	OS07G0190000/OS07G0190000	2	Epidermis	Chr3.8118/Chr1.9243
Cluster14	GO:0048046	CC	apoplast	3/123	53/21136	0.00364453	0.0200449	0.0153454	XTH28/XTH9/XTH15	3	Epidermis	Chr11.6592Chr1.9604/Chr9.5599
Cluster14	GO:0042626	MF	ATPase-coupled transmembrane transporter activity	4/123	113/21136	0.00431659	0.0223447	0.017106	ABCB1/ABCG11/ABCC9/PDR1	4	Epidermis	Chr9.6505/Chr3.7989/Chr8.769/Chr3.10293
Cluster14	GO:0030976	MF	thiamine pyrophosphate binding	2/123	18/21136	0.00483556	0.0236405	0.018098	PDC1/PDC1	2	Epidermis	Chr4.8508/Chr10.6385
Cluster14	GO:0008171	MF	O-methyltransferase activity	2/123	25/21136	0.00923315	0.0427641	0.032738	ROMT/ASMT	2	Epidermis	Chr9.5440/Chr7.8036
Cluster14	GO:0010411	BP	xyloglucan metabolic process	2/123	26/21136	0.00996479	0.0438451	0.0335656	XTH28/XTH9	2	Epidermis	Chr11.6592/Chr1.9604
Cluster15	GO:0015935	CC	small ribosomal subunit	13/181	36/21136	1.68e-18	9.89e-17	5.82e-17	RPS23/RPS15/RPS2D/RPS15/RPS5/179B/RPS9C/RPS23/RPS9C/GSVIVT00034021001/RPS20B/RPS23/RPS3C	13	Proliferative cell	Chr2.3296/Chr12.5834/Chr9.5876/Chr11.5854/Chr2.2769/Chr2.9715/Chr12.6943/Chr9.6567/Chr11.7303/Chr3.1083/Chr1.9431/Chr6.7030/Chr4.8064
Cluster15	GO:0006260	BP	DNA replication	15/181	74/21136	6.38e-17	1.88e-15	1.11e-15	RPA1B/RNR1/MCM7/RPA2A/ORC6/RPA1B/RNR1/MCM4/MCM5/MCM6/DPB2/OS01G0868300/RPA3B/GINS2/RFC3	15	Proliferative cell	Chr2.92/Chr2.6957/Chr6.8459/Chr9.169/Chr12.6930/Chr3.109/Chr3.4514/Chr7.7872/Chr9.6877/Chr10.5824/Chr3.1059/Chr2.8405/Chr9.6336/Chr6.7346/Chr9.6145
Cluster15	GO:0000786	CC	nucleosome	15/181	93/21136	2.37e-15	4.66e-14	2.75e-14	B34/B34/B34/B34/B34/OS03G0743400/B34/B34/B34/AT1G54690/HIS2B/HIS2B/HMGA/H2A-4/HIS2A	15	Proliferative cell	Chr12.358/Chr12.346/Chr2.6374/Chr3.6680/Chr2.6900/Chr6.8795/Chr4.746/Chr11.364/Chr10.6411/Chr6.8686/Chr4.2533/Chr6.5637/Chr12.6583/Chr9.7900/Chr5.8594
Cluster15	GO:0046982	MF	protein heterodimerization activity	16/181	125/21136	1.18e-14	1.75e-13	1.03e-13	B34/DRAP1/B34/B34/B34/B34/OS03G0743400/B34/POLE3/B34/B34/AT1G54690/HIS2B/HIS2B/H2A-4/HIS2A	16	Proliferative cell	Chr12.358/Chr12.7211/Chr12.346/Chr2.6374/Chr3.6680/Chr2.6900/Chr6.8795/Chr4.746/Chr6.8247/Chr11.364/Chr10.6411/Chr6.8686/Chr4.2533/Chr6.5637/Chr9.7900/Chr5.8594
Cluster15	GO:0006270	BP	DNA replication initiation	7/181	14/21136	9.81e-12	1.16e-10	6.81e-11	MCM7/MCM10/CDC6B/ROA1/MCM4/MCM5/MCM6	7	Proliferative cell	Chr6.8459/Chr8.7365/Chr5.8326/Chr4.502/Chr7.7872/Chr9.6877/Chr10.5824
Cluster15	GO:0042555	CC	MCM complex	5/181	10/21136	1.06e-08	1.04e-07	6.14e-08	MCM7/ROA1/MCM4/MCM5/MCM6	5	Proliferative cell	Chr6.8459/Chr4.502/Chr7.7872/Chr9.6877/Chr10.5824
Cluster15	GO:0015934	CC	large ribosomal subunit	7/181	34/21136	1.33e-08	1.12e-07	6.6e-08	RPL27AC/RPL27AC/RPL13AD/RPL13AD/RPL17B/RPL26A/RPL27AB	7	Proliferative cell	Chr2.9088/Chr12.7106/Chr6.9022/Chr11.5545/Chr11.7161/Chr3.9208/Chr3.9862
Cluster15	GO:0032508	BP	DNA duplex unwinding	5/181	17/21136	2.48e-07	1.83e-06	1.08e-06	MCM7/ROA1/MCM4/MCM5/MCM6	5	Proliferative cell	Chr6.8459/Chr4.502/Chr7.7872/Chr9.6877/Chr10.5824
Cluster15	GO:0022625	CC	cytosolic large ribosomal subunit	3/181	11/21136	9.69e-05	0.00063519	0.00037397	RPL7D/RPL30/RPL19B	3	Proliferative cell	Chr9.7107/Chr2.7124/Chr11.6227
Cluster15	GO:0006310	BP	DNA recombination	4/181	31/21136	0.00013662	0.00073276	0.00043142	RPA1B/RPA2A/RPA1B/RPA3B	4	Proliferative cell	Chr2.92/Chr9.169/Chr3.109/Chr9.6336
Cluster15	GO:0042254	BP	ribosome biogenesis	4/181	31/21136	0.00013662	0.00073276	0.00043142	SNU13/RPL7A-2/AT3G03920/SNU13	4	Proliferative cell	Chr9.6740/Chr3.8415/Chr5.582/Chr11.2819
Cluster15	GO:0006457	BP	protein folding	7/181	144/21136	0.00024656	0.00121223	0.00071371	CPN60-2/CYP19-3/CPN10/CPN60-2/CPN10-1/CPN20/CYP	7	Proliferative cell	Chr12.5596/Chr12.3257/Chr11.6695/Chr5.9010/Chr7.712/Chr6.7808/Chr8.7311
Cluster15	GO:1990904	CC	ribonucleoprotein complex	3/181	16/21136	0.00031863	0.00142678	0.00084003	SNU13/RPL7A-2/SNU13	3	Proliferative cell	Chr9.6740/Chr3.8415/Chr11.2819
Cluster15	GO:0003678	MF	DNA helicase activity	4/181	39/21136	0.00033856	0.00142678	0.00084003	MCM7/BRIP1/MCM4/MCM6	4	Proliferative cell	Chr6.8459/Chr1.9975/Chr7.7872/Chr10.5824
Cluster15	GO:0006281	BP	DNA repair	6/181	144/21136	0.00152545	0.00600011	0.00353263	RPA1B/RPA2A/BARD1/BRCA1/RPA1B/RPA3B	6	Proliferative cell	Chr2.92/Chr9.169/Chr5.8954/Chr4.407/Chr3.109/Chr9.6336
Cluster15	GO:0005730	CC	nucleolus	3/181	28/21136	0.00172846	0.00637371	0.00375259	SNU13/AT5G08180/SNU13	3	Proliferative cell	Chr9.6740/Chr10.7350/Chr11.2819
Cluster15	GO:0003682	MF	chromatin binding	3/181	38/21136	0.00418074	0.0141271	0.00831744	MET1A/MET2A/ORC1A	3	Proliferative cell	Chr1.6439/Chr11.178/Chr11.471
Cluster15	GO:0006298	BP	mismatch repair	2/181	12/21136	0.00454939	0.0141271	0.00831744	MSH2/MSH6	2	Proliferative cell	Chr2.116/Chr6.8462
Cluster15	GO:0030983	MF	mismatched DNA binding	2/181	12/21136	0.00454939	0.0141271	0.00831744	MSH2/MSH6	2	Proliferative cell	Chr2.116/Chr6.8462
Cluster15	GO:0003887	MF	DNA-directed DNA polymerase activity	2/181	13/21136	0.0053464	0.0150208	0.00884367	POLD1/OS01G0868300	2	Proliferative cell	Chr3.5837/Chr2.8405
Cluster15	GO:0016818	MF	hydrolase activity, acting on acid anhydrides, in phosphorus-containing anhydrides	2/181	13/21136	0.0053464	0.0150208	0.00884367	BRIP1/CHR11	2	Proliferative cell	Chr1.9975/Chr12.6096
Cluster15	GO:0019843	MF	rRNA binding	2/181	23/21136	0.0163967	0.0439729	0.0258895	RPS9C/RPS9C	2	Proliferative cell	Chr12.6943/Chr11.7303
Cluster15	GO:0042026	BP	protein refolding	2/181	24/21136	0.0177877	0.0456294	0.0268648	CPN60-2/CPN60-2	2	Proliferative cell	Chr12.5596/Chr5.9010
Cluster16	GO:0015267	MF	channel activity	11/194	49/21136	6.3e-13	5.79e-11	4.57e-11	TIP2-2/PIP2-7/NIP5-1/PIP1/4/PIP1/4/PIP2-7/PIP1/4/TIP1-1/PIP2-4/PIP2-4/SIP1-2	11	Endodermis	Chr4.237/Chr6.8064/Chr12.2117/Chr4.7795/Chr6.7610/Chr5.7938/Chr5.6243/Chr5.7820/Chr6.6810/Chr1.8732/Chr5.625
Cluster16	GO:0016760	MF	cellulose synthase (UDP-forming activity	7/194	43/21136	1.2e-07	5.52e-06	4.36e-06	CESA3/CESA1/CESA6/CESA3/CESA9/CESA3/CSLD3	7	Endodermis	Chr1.9888/Chr5.7441/Chr2.6482/Chr7.2126/Chr3.6369/Chr8.1250/Chr1.147
Cluster16	GO:0030244	BP	cellulose biosynthetic process	7/194	46/21136	1.95e-07	5.97e-06	4.71e-06	CESA3/CESA1/CESA6/CESA3/CESA9/CESA3/CSLD3	7	Endodermis	Chr1.9888/Chr5.7441/Chr2.6482/Chr7.2126/Chr3.6369/Chr8.1250/Chr1.147
Cluster16	GO:0005618	CC	cell wall	4/194	28/21136	0.00011856	0.0021815	0.00172224	XTH33/XTH30/XTH15/XTH23	4	Endodermis	Chr11.7068/Chr7.906/Chr9.5599/Chr9.7042
Cluster16	GO:0006073	BP	cellular glucan metabolic process	4/194	28/21136	0.00011856	0.0021815	0.00172224	XTH33/XTH30/XTH15/XTH23	4	Endodermis	Chr11.7068/Chr7.906/Chr9.5599/Chr9.7042
Cluster16	GO:0016762	MF	xyloglucan:xyloglucosyl transferase activity	4/194	33/21136	0.0002286	0.00350527	0.00276731	XTH33/XTH30/XTH15/XTH23	4	Endodermis	Chr11.7068/Chr7.906/Chr9.5599/Chr9.7042
Cluster16	GO:0048046	CC	apoplast	4/194	53/21136	0.00141813	0.0186382	0.0147144	XTH33/XTH30/XTH15/XTH23	4	Endodermis	Chr11.7068/Chr7.906/Chr9.5599/Chr9.7042
Cluster16	GO:0010411	BP	xyloglucan metabolic process	3/194	26/21136	0.00169435	0.0194851	0.015383	XTH33/XTH30/XTH23	3	Endodermis	Chr11.7068/Chr7.906/Chr9.7042
Cluster16	GO:0042546	BP	cell wall biogenesis	3/194	29/21136	0.00233361	0.0238547	0.0188327	XTH33/XTH30/XTH23	3	Endodermis	Chr11.7068/Chr7.906/Chr9.7042
Cluster16	GO:0010215	BP	cellulose microfibril organization	2/194	11/21136	0.00436537	0.0365104	0.028824	COB/COB	2	Endodermis	Chr2.8194/Chr3.8883
Cluster16	GO:0031225	CC	anchored component of membrane	2/194	11/21136	0.00436537	0.0365104	0.028824	COB/COB	2	Endodermis	Chr2.8194/Chr3.8883
Cluster17	GO:0015934	CC	large ribosomal subunit	6/163	34/21136	2.16e-07	1.17e-05	9.91e-06	RPMD/RPL17B/RPL13AD/RPL27AC/RPL13AD/RPL27AB	6	Epidermis	Chr9.5087/Chr3.9961/Chr11.5545/Chr12.7106/Chr6.9022/Chr3.9862
Cluster17	GO:0015935	CC	small ribosomal subunit	6/163	36/21136	3.09e-07	1.17e-05	9.91e-06	RPS20B/RPS3C/RPS2D/RPS15/RPS23/RPS23	6	Epidermis	Chr1.9431/Chr4.8064/Chr9.5876/Chr12.5834/Chr9.6567/Chr2.3296
Cluster17	GO:0016717	MF	oxidoreductase activity, acting on paired donors, with oxidation of a pair of donors resulting in the reduction of molecular oxygen to two molecules of water	4/163	33/21136	0.00011717	0.00296825	0.0025078	FAD2/FAD2/FAD2/FAD2	4	Epidermis	Chr1.7828/Chr9.5724/Chr1.7824/Chr1.7825
Cluster17	GO:0005730	CC	nucleolus	3/163	28/21136	0.00128026	0.0243248	0.0205515	AT5G08180/PES/AT1G50920	3	Epidermis	Chr10.7350/Chr3.8577/Chr12.7032
Cluster17	GO:0042254	BP	ribosome biogenesis	3/163	31/21136	0.00172715	0.0256206	0.0216462	PES/AT3G03920/MRTO4	3	Epidermis	Chr3.8577/Chr5.582/Chr7.7400
Cluster17	GO:0022625	CC	cytosolic large ribosomal subunit	2/163	11/21136	0.0031059	0.0256206	0.0216462	RPL19B/RPL19B	2	Epidermis	Chr5.8732/Chr11.6227
Cluster17	GO:0008194	MF	UDP-glycosyltransferase activity	5/163	131/21136	0.00349907	0.0256206	0.0216462	UGT76A2/UGT45/UGT101/TOGT1/UGT91A1	5	Epidermis	Chr6.1750/Chr12.5227/Chr6.6389/Chr7.7709/Chr3.8141
Cluster17	GO:0000250	MF	lanosterol synthase activity	2/163	12/21136	0.00370825	0.0256206	0.0216462	DDS/OSCPNY2	2	Epidermis	Chr4.485/Chr3.1122
Cluster17	GO:0005811	CC	lipid droplet	2/163	12/21136	0.00370825	0.0256206	0.0216462	DDS/OSCPNY2	2	Epidermis	Chr4.485/Chr3.1122
Cluster17	GO:0016104	BP	triterpenoid biosynthetic process	2/163	12/21136	0.00370825	0.0256206	0.0216462	DDS/OSCPNY2	2	Epidermis	Chr4.485/Chr3.1122
Cluster17	GO:0042300	MF	beta-amyrin synthase activity	2/163	12/21136	0.00370825	0.0256206	0.0216462	DDS/OSCPNY2	2	Epidermis	Chr4.485/Chr3.1122

## Sheet: Table S8
Table S8. GO enrichment results for genes dynamically expressed during the three developmental stages of endodermis
Stage	ID	Description	GeneRatio	BgRatio	pvalue	p.adjust	qvalue	Gene symbol	Count	Gene ID
Early	GO:0006334	nucleosome assembly	6/183	32/21136	2.91665e-07	3.00415e-05	2.24122e-05	AT2G30620/AT2G30620/NRP2/NRP2/AT2G30620/NAP1;2	6	Chr7.5104/Chr7.1828/Chr2.8661/Chr3.9683/Chr11.5852/Chr2.9628
	GO:0005730	nucleolus	5/183	28/21136	3.85163e-06	0.000198359	0.000147984	SNU13/SNU13/AT5G08180/SNU13/NOLC1	5	Chr9.6740/Chr11.2819/Chr10.7350/Chr4.8388/Chr1.9320
	GO:0042254	ribosome biogenesis	5/183	31/21136	6.52018e-06	0.00022386	0.000167008	SNU13/SNU13/AT3G03920/MRTO4/SNU13	5	Chr9.6740/Chr11.2819/Chr5.582/Chr7.7400/Chr4.8388
	GO:0015935	small ribosomal subunit	5/183	36/21136	1.39683e-05	0.000359685	0.000268339	RPS23/179B/RPS23/RPS5/RPS3C	5	Chr2.3296/Chr2.9715/Chr6.7030/Chr5.567/Chr10.5780
	GO:0042555	MCM complex	3/183	10/21136	7.32683e-05	0.00150933	0.00112602	MCM6/MCM4/MCM5	3	Chr10.5824/Chr7.7872/Chr9.6877
	GO:0000786	nucleosome	6/183	93/21136	0.000158529	0.00272142	0.00203029	AT2G30620/AT2G30620/OS03G0743400/AT2G30620/HIS2A/HIS2B	6	Chr7.5104/Chr7.1828/Chr6.8795/Chr11.5852/Chr5.8594/Chr6.5637
	GO:0006270	DNA replication initiation	3/183	14/21136	0.000216641	0.00318772	0.00237816	MCM6/MCM4/MCM5	3	Chr10.5824/Chr7.7872/Chr9.6877
	GO:1990904	ribonucleoprotein complex	3/183	16/21136	0.000329068	0.00423675	0.00316079	SNU13/SNU13/SNU13	3	Chr9.6740/Chr11.2819/Chr4.8388
	GO:0032508	DNA duplex unwinding	3/183	17/21136	0.000397044	0.00454394	0.00338996	MCM6/MCM4/MCM5	3	Chr10.5824/Chr7.7872/Chr9.6877
	GO:0010427	abscisic acid binding	3/183	21/21136	0.000757036	0.00708861	0.00528838	PR2/PRUA1/PR2	3	Chr12.6193/Chr12.6188/Chr12.6195
	GO:0038023	signaling receptor activity	3/183	21/21136	0.000757036	0.00708861	0.00528838	PR2/PRUA1/PR2	3	Chr12.6193/Chr12.6188/Chr12.6195
	GO:0004864	protein phosphatase inhibitor activity	3/183	23/21136	0.000995309	0.00788591	0.0058832	PR2/PRUA1/PR2	3	Chr12.6193/Chr12.6188/Chr12.6195
	GO:0009738	abscisic acid-activated signaling pathway	3/183	23/21136	0.000995309	0.00788591	0.0058832	PR2/PRUA1/PR2	3	Chr12.6193/Chr12.6188/Chr12.6195
	GO:0042026	protein refolding	3/183	24/21136	0.00113029	0.00831569	0.00620383	CPN60-2/CPN60-2/CPN60-2	3	Chr11.5605/Chr12.5596/Chr5.9010
	GO:0001522	pseudouridine synthesis	3/183	26/21136	0.00143362	0.00922891	0.00688513	CBF5/AT3G03920/CBF5	3	Chr6.7884/Chr5.582/Chr5.8182
	GO:0009664	plant-type cell wall organization	3/183	26/21136	0.00143362	0.00922891	0.00688513	FP-1/EXPA1/EXPA4	3	Chr2.6299/Chr11.7340/Chr4.8293
	GO:0006457	protein folding	6/183	144/21136	0.00161301	0.00977292	0.00729099	CPN10-1/CPN60-2/CPN60-2/CYP19-3/CPN60-2/CPN20	6	Chr7.712/Chr11.5605/Chr12.5596/Chr12.3257/Chr5.9010/Chr4.7986
	GO:0006952	defense response	4/183	66/21136	0.00257996	0.0147631	0.0110138	PR2/PRUA1/PR2/PDF2-2	4	Chr12.6193/Chr12.6188/Chr12.6195/Chr11.6547
	GO:0015934	large ribosomal subunit	3/183	34/21136	0.00313633	0.0170022	0.0126843	RPL27AB/RPL26A/RPL13AD	3	Chr3.9862/Chr3.9208/Chr12.5506
	GO:0022625	cytosolic large ribosomal subunit	2/183	11/21136	0.0038953	0.0191504	0.014287	RPL19B/RPL30	2	Chr11.6227/Chr11.6064
	GO:0006260	DNA replication	4/183	74/21136	0.00390445	0.0191504	0.014287	MCM6/RPA2A/MCM4/MCM5	4	Chr10.5824/Chr9.169/Chr7.7872/Chr9.6877
Middle	GO:0042744	hydrogen peroxide catabolic process	6/63	64/21136	3.6e-08	1.58e-06	1.06e-06	PER72/PER3/PER72/PER64/PER12/PER9	6	Chr3.9525/Chr1.9571/Chr2.8776/Chr1.10071/Chr3.6085/Chr1.10187
	GO:0004601	peroxidase activity	6/63	96/21136	4.13e-07	9.09e-06	6.09e-06	PER72/PER3/PER72/PER64/PER12/PER9	6	Chr3.9525/Chr1.9571/Chr2.8776/Chr1.10071/Chr3.6085/Chr1.10187
	GO:0006979	response to oxidative stress	6/63	115/21136	1.2e-06	1.76e-05	1.18e-05	PER72/PER3/PER72/PER64/PER12/PER9	6	Chr3.9525/Chr1.9571/Chr2.8776/Chr1.10071/Chr3.6085/Chr1.10187
	GO:0005576	extracellular region	3/63	53/21136	0.0005316	0.00584761	0.00391706	EXLB1/PR-1/PSK6	3	Chr10.6886/Chr1.9245/Chr5.7746
	GO:0009765	photosynthesis, light harvesting	2/63	27/21136	0.00292519	0.0257417	0.0172432	CAB40/LHCB4-2	2	Chr10.6228/Chr4.8448
	GO:0016702	oxidoreductase activity, acting on single donors with incorporation of molecular oxygen, incorporation of two atoms of oxygen	2/63	36/21136	0.00516065	0.0378448	0.0253506	PCO2/LOX5	2	Chr9.6158/Chr12.5971
	GO:0030001	metal ion transport	3/63	124/21136	0.0060576	0.0380764	0.0255057	HIPP09/HMA2/NAKR2	3	Chr1.7778/Chr1.55/Chr1.7777
Late	GO:0042744	hydrogen peroxide catabolic process	6/121	64/21136	1.77639e-06	0.000131453	8.97543e-05	PNC1/PER19/PER7/POXN1/CRK10/POXN1	6	Chr4.8573/Chr4.722/Chr10.5836/Chr8.6854/Chr10.6597/Chr8.6853
	GO:0015267	channel activity	5/121	49/21136	8.82176e-06	0.000326405	0.000222866	PIP2-4/TIP2-2/TIP4-1/TIP1-1/NIP1-1	5	Chr1.8732/Chr4.237/Chr10.5461/Chr6.8195/Chr10.6308
	GO:0004601	peroxidase activity	6/121	96/21136	1.89248e-05	0.000466812	0.000318734	PNC1/PER19/PER7/POXN1/CRK10/POXN1	6	Chr4.8573/Chr4.722/Chr10.5836/Chr8.6854/Chr10.6597/Chr8.6853
	GO:0006979	response to oxidative stress	6/121	115/21136	5.25852e-05	0.000972826	0.000664234	PNC1/PER19/PER7/POXN1/CRK10/POXN1	6	Chr4.8573/Chr4.722/Chr10.5836/Chr8.6854/Chr10.6597/Chr8.6853
	GO:0010411	xyloglucan metabolic process	3/121	26/21136	0.00043219	0.00554851	0.00378846	XTH23/XTH28/XTH32	3	Chr9.7042/Chr12.6530/Chr6.8184
	GO:0005618	cell wall	3/121	28/21136	0.000540034	0.00554851	0.00378846	XTH23/XTH28/XTH32	3	Chr9.7042/Chr12.6530/Chr6.8184
	GO:0006073	cellular glucan metabolic process	3/121	28/21136	0.000540034	0.00554851	0.00378846	XTH23/XTH28/XTH32	3	Chr9.7042/Chr12.6530/Chr6.8184
	GO:0042546	cell wall biogenesis	3/121	29/21136	0.000599839	0.00554851	0.00378846	XTH23/XTH28/XTH32	3	Chr9.7042/Chr12.6530/Chr6.8184
	GO:0016762	xyloglucan:xyloglucosyl transferase activity	3/121	33/21136	0.000880846	0.00724251	0.0049451	XTH23/XTH28/XTH32	3	Chr9.7042/Chr12.6530/Chr6.8184
	GO:0071949	FAD binding	4/121	104/21136	0.0030247	0.0223828	0.0152827	AT5G44390/AT1G30700/AT5G44400/AT1G30700	4	Chr10.632/Chr10.6044/Chr10.6067/Chr8.4519
	GO:0048046	apoplast	3/121	53/21136	0.00348042	0.0234137	0.0159866	XTH23/XTH28/XTH32	3	Chr9.7042/Chr12.6530/Chr6.8184
	GO:0030599	pectinesterase activity	3/121	63/21136	0.00566068	0.031361	0.0214129	PME7/PECS-2/1/PME7	3	Chr5.8727/Chr7.405/Chr6.8569
	GO:0042545	cell wall modification	3/121	63/21136	0.00566068	0.031361	0.0214129	PME7/PECS-2/1/PME7	3	Chr5.8727/Chr7.405/Chr6.8569
	GO:0010427	abscisic acid binding	2/121	21/21136	0.00635697	0.031361	0.0214129	PR2/PR2	2	Chr12.6192/Chr12.6191
	GO:0038023	signaling receptor activity	2/121	21/21136	0.00635697	0.031361	0.0214129	PR2/PR2	2	Chr12.6192/Chr12.6191
	GO:0004864	protein phosphatase inhibitor activity	2/121	23/21136	0.00760173	0.0330899	0.0225934	PR2/PR2	2	Chr12.6192/Chr12.6191
	GO:0009738	abscisic acid-activated signaling pathway	2/121	23/21136	0.00760173	0.0330899	0.0225934	PR2/PR2	2	Chr12.6192/Chr12.6191
	GO:0016747	acyltransferase activity, transferring groups other than amino-acyl groups	4/121	140/21136	0.00862037	0.0348462	0.0237926	HST/HHT1/KCS11/AT3G50280	4	Chr2.9352/Chr2.7724/Chr11.5873/Chr6.7606
	GO:0008171	O-methyltransferase activity	2/121	25/21136	0.00894701	0.0348462	0.0237926	COMT/ROMT	2	Chr1.7769/Chr9.5425
	GO:0004857	enzyme inhibitor activity	3/121	78/21136	0.0101937	0.0377167	0.0257525	PME7/PECS-2/1/PME7	3	Chr5.8727/Chr7.405/Chr6.8569
	GO:0016788	hydrolase activity, acting on ester bonds	4/121	154/21136	0.0119247	0.0420204	0.0286911	LTL1/AT1G29670/AT5G45950/AT5G55050	4	Chr12.3534/Chr4.582/Chr4.723/Chr1.10375

## Sheet: Table S9
Table S9. List of transcription factors dynamically expressed during the three developmental stages of endodermis
Genes name	Gene ID	Stage	Transcription family	Function
RAX3.1	Chr9.599	Middle	MYB->MYB	Putative homolog of the Blind gene in tomato. Together with RAX1 and RAX3 belong to the class R2R3 MYB genes; encoded by the Myb-like transcription factor MYB84, regulates axillary meristem formation
BHLH93	Chr3.9316	Middle	bHLH	Transcription factor bHLH93
ZAT11	Chr4.7437	Late	C2H2	Encodes a member of the zinc finger family of transcriptional regulators. It is expressed in many root tips, primary roots, cotyledons and hypocotyl. The protein is localized to the nucleus. Overexpression of ZAT11 causes increased root growth and increased sensitivity to nickel ions. The mRNA is cell-to-cell mobile.
RAX3.2	Chr3.9243	Early	MYB->MYB	Putative homolog of the Blind gene in tomato. Together with RAX1 and RAX3 belong to the class R2R3 MYB genes; encoded by the Myb-like transcription factor MYB84, regulates axillary meristem formation
LBD37	Chr8.7010	Middle	LOB	Encodes a LOB-domain protein involved in nitrogen metabolism and affecting leaf morphogenesis.
IAA29	Chr10.4474	Late	AUX/IAA	Indole-3-acetic acid inducible 29 protein involved in IAA signaling. Downstream target of PIF4.
HDT1	Chr6.8237	Middle	C2H2	Encodes a histone deacetylase. Controls the development of adaxial/abaxial leaf polarity. Two lines with RNAi-directed against this gene show reduced Agrobacterium-mediated DNA transformation of the roots. Involved in development of the vascular tissue of the stem by affecting cell proliferation and differentiation.
DOF1.4	Chr4.783	Middle	C2C2->C2C2-Dof	DOF zinc finger protein 1
PTI5	Chr4.729	Late	AP2/ERF->AP2/ERF-ERF	Pathogenesis-related genes transcriptional activator
ERF061	Chr4.151	Late	AP2/ERF->AP2/ERF-ERF	Encodes a member of the DREB subfamily A-4 of ERF/AP2 transcription factor family. The protein contains one AP2 domain.
MYB315	Chr2.7830	Late	MYB->MYB	Myb-related protein 315-like
MBF1C	Chr4.8254	Early	MBF1	One of three genes in A. thaliana encoding multiprotein bridging factor 1, a highly conserved transcriptional coactivator. May serve as a bridging factor between a bZIP factor and TBP. Its expression is specifically elevated in response to pathogen infection, salinity, drought, heat, hydrogen peroxide, and application of abscisic
SHR	Chr3.9211	Early	GRAS	Involved in radial organization of the root and shoot axial organs. Essential for normal shoot gravitropism. The protein moves in a highly specific manner from the cells of the stele in which it is synthesized outward. Movement requires sequences within the GRAS and VHIID domains. SHORT-ROOT forms a network in combina
MYB36	Chr9.7037	Middle	MYB->MYB	MYB36 is a transcriptional regulator that acts to promote differentiation of the endodermis during root development. It promotes the development the Casparian band in part by regulating the expression of genes involved in localizing lignin biosynthetic machinery to the Casparian band. MYB36 binds to and regulates the expression of factors involved in producing the Casparian band including CASP1, …
MYB2	Chr4.8054	Middle	MYB->MYB	Encodes a MYB transcription factor that possesses an R2R3 MYB DNA binding domain and is known to regulate the expression of salt- and dehydration-responsive genes. Has been shown to bind calmodulin.
AT1G14600	Chr4.8515	Late	GARP->GARP-G2-like	Homeodomain-like superfamily protein
BZIP44	Chr7.7850	Middle	bZIP	Basic leucine-zipper 44
RHL1	Chr1.9135	Middle	bHLH	Encodes a novel nuclear protein required for root hair initiation and ploidy-dependent cell growth. Its sequence has similarity to the C-terminal domain of mammalian DNA topo IIalpha. Shows in vitro DNA binding activity and is likely to be part of the topo VI complex by binding to subunit A.
ZAT10	Chr1.1961	Middle	C2H2	Related to Cys2/His2-type zinc-finger proteins found in higher plants. Compensated for a subset of calcineurin deficiency in yeast. Salt tolerance produced by ZAT10 appeared to be partially dependent on ENA1/PMR2, a P-type ATPase required for Li+ and Na+ efflux in yeast. The protein is localized to the nucleus
LBD12.1	Chr6.8383	Late	LOB	LOB domain-containing protein 2
DOF1.7	Chr2.8343	Early	C2C2->C2C2-Dof	DOF zinc finger protein 1
WRKY22	Chr10.6925	Middle	WRKY	A member of WRKY Transcription Factor; Group II-e. It is involved in regulation of dark induced leaf senescence.
BHLH14	Chr4.76	Middle	bHLH	bHLH14 interacts with JAZ proteins, and functions redundantly with bHLH3, bHLH13 and bHLH17 to negatively regulate jasmonate responses.
ERF5.2	Chr4.199	Middle	AP2/ERF->AP2/ERF-ERF	ethylene responsive element binding factor 5
HAT4	Chr4.205	Middle	HB->HB-HD-ZIP	Encodes a homeodomain-leucine zipper protein that is rapidly and strongly induced by changes in the ratio of red to far-red light. It is also involved in cell expansion and cell proliferation and in the response to auxin. The mRNA is cell-to-cell mobile.
AT3G50780	Chr2.8309	Early	TRAF	BTB/POZ domain protein
PRE5	Chr3.8738	Late	bHLH	Encodes a atypical member of the bHLH	basic helix-loop-helix) family transcriptional factors.
AT1G16060	Chr2.9331	Middle	AP2/ERF->AP2/ERF-AP2	Encodes ADAP, an AP2-domain protein that interacts with ARIA. ADAP is a positive regulator of the ABA response and is also involved in regulating seedling growth.
SBP1	Chr10.6441	Middle	SBP	S-ribonuclease binding protein 1
BHLH84	Chr1.1985	Late	bHLH	Transcription factor bHLH84-like
ATHB-40	Chr3.9431	Middle	HB->HB-other	Homeobox protein 40
OS10G0391300	Chr3.10451	Late	C3H	Zinc finger CCCH domain-containing protein 62
CRF2	Chr4.174	Middle	AP2/ERF->AP2/ERF-ERF	Encodes a member of the ERF (ethylene response factor) subfamily B-5 of ERF/AP2 transcription factor family. The protein contains one AP2 domain. There are 7 members in this subfamily. Monopteros target gene. CRF proteins relocalize to the nucleus in response to cytokinin.
DOF3.4	Chr1.1109	Early	C2C2->C2C2-Dof	Arabidopsis Dof protein containing a single 51-amino acid zinc finger DNA-binding domain, which may play an important roles in plant growth and development.
LBD1	Chr6.8016	Early	LOB	LOB domain-containing protein 1
ERF5.1	Chr9.7217	Early	AP2/ERF->AP2/ERF-ERF	ethylene responsive element binding factor 5
ATXR6	Chr9.7515	Middle	PHD	Encodes a SET-domain protein, a H3K27 monomethyltransferases required for chromatin structure and gene silencing. Regulates heterochromatic DNA replication. Contains a PCNA-binding domain. ATXR6 accumulates preferentially during the late G1 or S phase, suggesting that it plays a role in cell-cycle regulation or progression.
ERF1	Chr8.645	Late	AP2/ERF->AP2/ERF-ERF	Encodes a member of the ERF (ethylene response factor) subfamily B-3 of ERF/AP2 transcription factor family (ERF1). The protein contains one AP2 domain.
GIS3	Chr12.6677	Middle	C2H2	Encodes a nuclear localized member of the C2H2 family of TFIIIA transcription factors.GIS3 is involved in trichome initiation and development downstream of GA and cytokinin signaling.
TIFY5A	Chr10.6183	Late	Tify	Jasmonate-zim-domain protein 8
MYB15	Chr11.5766	Late	MYB->MYB	Member of the R2R3 factor gene family. Key regulator of lignin biosynthesis in effector-triggered immunity
ERF010	Chr9.315	Middle	AP2/ERF->AP2/ERF-ERF	Ethylene-responsive transcription factor ERF010-like
YAB5	Chr1.9006	Early	C2C2->C2C2-YABBY	Pant-specific transcription factor YABBY family protein
LBD25	Chr3.8582	Late	LOB	No significant transcriptional activation or repression activity was detected by the transient dual-luciferase assay
MUTE	Chr11.6026	Middle	bHLH	Encodes a basic helix-loop-helix (bHLH) protein that controls meristemoid differentiation during stomatal development. In the absence of MUTE, meristemoids abort after excessive asymmetric divisions and fail to differentiate stomata. MUTE expression in the meristemoid is required for SLGCs differentiation as pavement cells.
ERF.C.3	Chr6.8863	Middle	AP2/ERF->AP2/ERF-ERF	Ethylene response factor C.3
AGL29	Chr10.6267	Middle	MADS->MADS-M-type	AGL29 MADS box gene
DOF1.2	Chr3.6976	Middle	C2C2->C2C2-Dof	DOF zinc finger protein 1
HMGB3.1	Chr1.9977	Middle	HMG	Encodes a protein belonging to the subgroup of HMGB (high mobility group B) proteins that have a distinctive DNA-binding motif, the HMG-box domain. The motif confers non-sequence specific interaction with linear DNA and structure-specific binding to distorted DNA sites
OFP6	Chr9.6284	Late	OFP	Ovate family protein 6
PBF	Chr10.6489	Early	C2C2->C2C2-Dof	Encodes a member of the basic leucine zipper transcription factor family, involved in ABA signalling during seed maturation and germination.
IAA33	Chr9.7063	Middle	AUX/IAA	Belongs to auxin inducible gene family.
HMGB3.2	Chr5.416	Middle	HMG	Encodes a protein belonging to the subgroup of HMGB (high mobility group B) proteins that have a distinctive DNA-binding motif, the HMG-box domain. The motif confers non-sequence specific interaction with linear DNA and structure-specific binding to distorted DNA sites
LBD12.2	Chr5.8373	Late	LOB	Overexpression/activation tagged allele has epinastic leaves, reduced apical dominance and is sterile. Gene is similar to asymmetric leaves	AS)/lateral organ boundary	LOB) genes which repress KNOX gene expression.
HSFA3	Chr1.8588	Late	HSF	Member of Heat Stress Transcription Factor	Hsf) family. Expression is regulated by DREB2A and in turn HSFA3 regulates the expression of hsps Hsp18.1-CI and Hsp26.5-MII35S. Involved in establishing thermotolerence.

## Sheet: Table S10
Table S10. The number of ligand-receptor pairs between pairwise cell types in the three Panax species
PN			PG			PQ
Ligands cell	Receptors cell	Number	Ligands cell	Receptors cell	Number	Ligands cell	Receptors cell	Number
Cortex	Cortex	28	Cortex	Cortex	24	Cortex	Cortex	25
Cortex	Endodermis	14	Cortex	Endodermis	14	Cortex	Endodermis	16
Cortex	Epidermis	11	Cortex	Epidermis	9	Cortex	Epidermis	10
Cortex	Meristem	13	Cortex	Meristem	11	Cortex	Meristem	12
Cortex	Phloem	12	Cortex	Phloem	12	Cortex	Phloem	13
Cortex	Proliferative cell	13	Cortex	Proliferative cell	8	Cortex	Proliferative cell	8
Cortex	Root cap	11	Cortex	Root cap	9	Cortex	Root cap	9
Cortex	Unknown cell	6	Cortex	Unknown cell	6	Cortex	Unknown cell	10
Cortex	Xylem	12	Cortex	Xylem	11	Cortex	Xylem	11
Endodermis	Cortex	20	Endodermis	Cortex	22	Endodermis	Cortex	23
Endodermis	Endodermis	6	Endodermis	Endodermis	13	Endodermis	Endodermis	17
Endodermis	Epidermis	1	Endodermis	Epidermis	8	Endodermis	Epidermis	9
Endodermis	Meristem	8	Endodermis	Meristem	11	Endodermis	Meristem	12
Endodermis	Phloem	10	Endodermis	Phloem	9	Endodermis	Phloem	12
Endodermis	Proliferative cell	4	Endodermis	Proliferative cell	1	Endodermis	Proliferative cell	1
Endodermis	Root cap	4	Endodermis	Root cap	7	Endodermis	Root cap	6
Endodermis	Xylem	5	Endodermis	Xylem	5	Endodermis	Unknown cell	6
Epidermis	Cortex	16	Epidermis	Cortex	18	Endodermis	Xylem	7
Epidermis	Endodermis	3	Epidermis	Endodermis	6	Epidermis	Cortex	19
Epidermis	Epidermis	3	Epidermis	Epidermis	3	Epidermis	Endodermis	8
Epidermis	Meristem	4	Epidermis	Meristem	4	Epidermis	Epidermis	2
Epidermis	Phloem	6	Epidermis	Phloem	3	Epidermis	Meristem	4
Epidermis	Proliferative cell	3	Epidermis	Proliferative cell	2	Epidermis	Phloem	7
Epidermis	Root cap	1	Epidermis	Root cap	2	Epidermis	Unknown cell	1
Epidermis	Xylem	3	Epidermis	Xylem	4	Epidermis	Xylem	3
Meristem	Cortex	17	Meristem	Cortex	19	Meristem	Cortex	20
Meristem	Endodermis	4	Meristem	Endodermis	8	Meristem	Endodermis	12
Meristem	Epidermis	1	Meristem	Epidermis	3	Meristem	Epidermis	3
Meristem	Meristem	6	Meristem	Meristem	5	Meristem	Meristem	5
Meristem	Phloem	7	Meristem	Phloem	7	Meristem	Phloem	7
Meristem	Proliferative cell	4	Meristem	Proliferative cell	1	Meristem	Proliferative cell	1
Meristem	Root cap	1	Meristem	Root cap	2	Meristem	Xylem	3
Meristem	Xylem	3	Meristem	Xylem	3	Phloem	Cortex	19
Phloem	Cortex	20	Phloem	Cortex	16	Phloem	Endodermis	9
Phloem	Endodermis	11	Phloem	Endodermis	6	Phloem	Epidermis	5
Phloem	Epidermis	6	Phloem	Epidermis	1	Phloem	Meristem	6
Phloem	Meristem	7	Phloem	Meristem	5	Phloem	Phloem	6
Phloem	Phloem	10	Phloem	Phloem	2	Phloem	Proliferative cell	1
Phloem	Proliferative cell	7	Phloem	Root cap	2	Phloem	Root cap	3
Phloem	Root cap	6	Phloem	Xylem	3	Phloem	Unknown cell	3
Phloem	Unknown cell	3	Proliferative cell	Cortex	13	Phloem	Xylem	4
Phloem	Xylem	7	Proliferative cell	Endodermis	2	Proliferative cell	Cortex	14
Proliferative cell	Cortex	12	Proliferative cell	Meristem	1	Proliferative cell	Meristem	1
Proliferative cell	Meristem	1	Proliferative cell	Phloem	3	Proliferative cell	Phloem	2
Proliferative cell	Phloem	3	Root cap	Cortex	16	Root cap	Cortex	16
Proliferative cell	Xylem	1	Root cap	Endodermis	6	Root cap	Endodermis	5
Root cap	Cortex	16	Root cap	Meristem	1	Root cap	Meristem	1
Root cap	Endodermis	3	Root cap	Phloem	3	Root cap	Phloem	3
Root cap	Meristem	2	Root cap	Xylem	1	Root cap	Xylem	1
Root cap	Phloem	4	Unknown cell	Cortex	11	Unknown cell	Cortex	14
Root cap	Xylem	1	Unknown cell	Endodermis	2	Unknown cell	Endodermis	4
Unknown cell	Cortex	10	Unknown cell	Meristem	1	Unknown cell	Meristem	1
Unknown cell	Endodermis	2	Unknown cell	Phloem	1	Unknown cell	Phloem	2
Unknown cell	Meristem	2	Unknown cell	Xylem	1	Unknown cell	Xylem	1
Unknown cell	Phloem	1	Xylem	Cortex	16	Xylem	Cortex	19
Unknown cell	Xylem	1	Xylem	Endodermis	6	Xylem	Endodermis	10
Xylem	Cortex	17	Xylem	Epidermis	1	Xylem	Epidermis	4
Xylem	Endodermis	6	Xylem	Meristem	5	Xylem	Meristem	6
Xylem	Epidermis	4	Xylem	Phloem	2	Xylem	Phloem	4
Xylem	Meristem	4	Xylem	Proliferative cell	1	Xylem	Proliferative cell	1
Xylem	Phloem	8	Xylem	Root cap	2	Xylem	Root cap	3
Xylem	Proliferative cell	1	Xylem	Xylem	1	Xylem	Unknown cell	3
Xylem	Root cap	3				Xylem	Xylem	4
Xylem	Unknown cell	1
Xylem	Xylem	4

[truncated: 13 more sheets: Table S11, Table S12, Table S13, Table S14, Table S15, Table S16, Table S17, Table S18, Table S19, Table S20, Table S21, Table S22, Table S23]
